# Supplementary material for: Applying transcriptomics to studyglycosylation at the cell type level
Source: iScience. 2022 May 18;25(6):104419. doi: 10.1016/j.isci.2022.104419 (PMC9156939; doi:10.1016/j.isci.2022.104419)
Supplement: Table S1. Samples and organ info, related to Figure 1 [file mmc2.xlsx]

## Sheet: GTeX
Tissue	Samples
	5
Adipose Tissue	620
Adrenal Gland	159
Bladder	11
Blood	595
Blood Vessel	750
Bone Marrow	102
Brain	1409
Breast	218
Cervix Uteri	11
Colon	376
Esophagus	788
Fallopian Tube	7
Heart	489
Kidney	36
Liver	136
Lung	374
Muscle	475
Nerve	335
Ovary	108
Pancreas	197
Pituitary	124
Prostate	119
Salivary Gland	70
Skin	972
Small Intestine	104
Spleen	118
Stomach	203
Testis	203
Thyroid	361
Uterus	90
Vagina	97

## Sheet: TCGA
Tissue	Samples
Adrenal Gland	3
Bile Duct	9
Bladder	19
Brain	5
Breast	112
Cervix	3
Colorectal	51
Esophagus	13
Head and Neck	44
Kidney	129
Liver	50
Lung	110
Pancreas	4
Prostate	52
Skin	1
Soft Tissue	2
Stomach	37
Thymus	2
Thyroid	59
Uterus	35
