# Supplementary material for: Applying transcriptomics to studyglycosylation at the cell type level
Source: iScience. 2022 May 18;25(6):104419. doi: 10.1016/j.isci.2022.104419 (PMC9156939; doi:10.1016/j.isci.2022.104419)
Supplement: Table S2. Celltype counts, related to Figure 1 [file mmc3.xlsx]

## Sheet: Celltypes in human tissues
Tissue	Distinct celltypes
Bladder	15
Blood	20
Bone_Marrow	14
Eye	20
Fat	8
Heart	4
Kidney	7
Large_Intestine	19
Liver	11
Lung	23
Lymph_Node	25
Mammary	13
Muscle	13
Pancreas	10
Prostate	10
Salivary_Gland	22
Skin	18
Small_Intestine	18
Spleen	21
Thymus	26
Tongue	9
Trachea	17
Uterus	11
Vasculature	10

## Sheet: Celltypes in mouse tissues
Tissue	Distinct celltypes
Amygdala	4
Aorta	4
Aortic_cells	1
Bed_nucleus_of_the_stria_terminalis	6
Bladder	1
Bone_marrow	10
Bone_marrow_from_melanoma_tumor_bearing_mice	1
Bone_marrow_mesenchymal_and_endothelial_cells	3
Brain	3
Cardiac_progenitor_cells	2
Cardiac_tissue	1
Caudal_ganglionic_eminence	1
CD45__cells	4
Cerebellum	2
Cervical_and_lumbar_spinal_cord	1
Choroid_plexus	2
Colon	3
Commensal_specific_CD8__T_cells	2
Cortex	6
Cortex_1	5
Cortex_2	5
Cortex_3	5
Dentate_gyrus	3
Dermal_innate_lymphoid_cells	1
Dermis	4
Diencephalon	1
Distal_small_intestine	2
Dorsal_midbrain	7
Dorsal_root_ganglion	3
Dorsal_striatum	4
Dura_mater	7
Embryo	1
Embryonic_fibroblasts	3
Embryonic_kidney	2
Embryonic_skin	1
Enteric_nervous_system	2
Epidermal_cells	4
Epidermal_innate_lymphoid_cells	2
Foam_cells_from_aortas	1
Gonadal_adipose_tissue	2
Heart	5
Heart_macrophages_and_dendritic_cells	2
Hind_limb_muscles	1
Hindbrain	5
Hippocampus	9
Hippocampus__ca1_	4
Hypothalamus	8
Intestinal_crypt_epithelium	3
Intestinal_epithelium	4
Intestinal_organoid_epithelial_cells	2
Intraembryonic_tissues	1
Kaposi_s_sarcoma	2
Kidney	2
Lacrimal_gland	1
Left_Ventricle	3
Leukemic_cells	1
Leukocytes_from_aortas	1
Liver	4
Lks__hematopoietic_stem_cells	1
Lsk_cells_from_bone_marrow	2
Lung	11
Lung_endoderm	2
Lung_mesenchyme	2
Macrophage_from_E14.5	6
Mammary_epithelial_cells	5
Mammary_gland	1
Mammary_gland_epithelium_cell	1
Mammary_tissue	3
Marrow	1
Medial_ganglionic_eminence	1
Medulla_oblongata	3
Mesenteric	1
Mesenteric_lymph_nodes	3
Microglia	1
Mouse_embryonic_fibroblasts	1
Muscle	3
Muscle_satellite_cells	2
Neo_cortex	7
Neonatal_mouse_stomach_explants	2
Nerve	1
NK_cells_from_blood	1
NK_cells_from_spleen	1
Olfactory_bulb	7
Olfactory_bulb_	5
Olfactory_epithelium	2
Pancreas	7
Pancreatic_islets	9
Pancreatic_progenitor_cells	6
Periaortic_lymph_nodes	2
Peripheral_lymph_node	1
Peritoneal_cavity_cells	4
Pituitary_gland	2
Pons	4
Preoptic_region_of_the_hypothalamus	5
Prostate_basal_cells	2
Pulmonary_alveolar_type_i_cells	1
Pulmonary_alveolar_type_ii_cells	1
Retinal_ganglion_cells	1
Skeletal_muscle_macrophages_from_hindlimb	1
Skin	2
Small_intestine	1
Somatosensory_cortex	7
Sorted_myeloid_cells	2
Spinal_cord	6
Spleen	5
Splenocytes_enriched_for_B_cells	1
Stria_terminalis__brain_	5
Sub_ventricular_zone	5
Subcortex	2
Subcutaneous_innate_lymphoid_cells	1
Subdural_meninges	2
Submandibular_Gland	1
Subventricular_zone	2
Sympathetic_nervous_system	6
T_cells	2
Testis	6
Thalamus	6
Thymocytes	2
Thymus	2
Tongue	1
Trachea	5
Ventral_midbrain	5
Ventral_striatum	7
Visual_cortex	2
White_adipose_tissue	1
Whole_heart	4
Whole_kidney	5
Yolk_sack	1
