# Supplementary material for: Applying transcriptomics to studyglycosylation at the cell type level
Source: iScience. 2022 May 18;25(6):104419. doi: 10.1016/j.isci.2022.104419 (PMC9156939; doi:10.1016/j.isci.2022.104419)
Supplement: Table S3. Celltype glycosylation capacities, related to Figure 5 [file mmc4.xlsx]

## Sheet: Supplemental Table 3
Grouped by	Organism	Tissue	Cell	Gene (HGNC)	Orthologous gene in human	# of cells	Pseudobulk	Above cutoff	Above cutoff.pval	Above cutoff.classification	# of cells with transcript	Expected # of cells with transcript	# of cells with transcript.pval	# of cells with transcript.classification	CLR	Normalised to stably expressed	Single cell %ile	Single Cell %ile.classification	Bulk %ile	Bulk %ile.classification
Tissue & Cell	human	Skin	endothelial cell	A4GALT	A4GALT	1309	0.673582	TRUE	3.83058e-20	expressed	731	816+/-103.43	0.00121547	stable	3.63031	0.102937	0.989796	<100%	0.98571	<100%
Tissue & Cell	human	Skin	stromal cell	A4GALT	A4GALT	2943	0.601481	TRUE	1.97559e-24	expressed	1534	1727.82+/-232.01	0.00105078	stable	3.51709	-0.0509014	0.979592	<100%	0.967572	<100%
Tissue & Cell	human	Uterus	endothelial cell	A4GALT	A4GALT	2077	0.589327	TRUE	4.70488e-23	expressed	1167	1205.49+/-163.64	0.293966	stable	3.49668	0.23416	1	<100%	0.995163	<100%
Tissue & Cell	human	Trachea	secretory cell	A4GALT	A4GALT	253	0.570186	TRUE	1.52154e-15	expressed	130	144.08+/-19.91	0.00409328	stable	3.46366	0.16655	0.994898	<100%	0.991536	<100%
Tissue & Cell	mouse	Colon	Unknown	A4galt	A4GALT	465	0.369567	TRUE	1.48734e-15	expressed		198.56+/-35.32			3.41395	0.461113	1	<100%	0.99967	<100%
Tissue & Cell	human	Eye	corneal epithelial cell	A4GALT	A4GALT	1488	0.529115	TRUE	3.96681e-20	expressed	916	810.39+/-116.76	0.000501305	stable	3.3889	-0.266401	0.954082	<100%	0.922392	<100%
Tissue & Cell	human	Eye	conjunctival epithelial cell	A4GALT	A4GALT	4587	0.509693	TRUE	1.87891e-20	expressed	2272	2440.82+/-359.27	0.0436736	stable	3.3515	0.0417357	0.984694	<100%	0.979554	<100%
Tissue & Cell	human	Thymus	endothelial cell of lymphatic vessel	A4GALT	A4GALT	271	0.476496	TRUE	3.42964e-15	expressed	114	138.11+/-21.14	4.09124e-05	stable	3.28416	-0.202991	0.969388	<100%	0.9402	<100%
Tissue & Cell	human	Pancreas	endothelial cell	A4GALT	A4GALT	2100	0.472962	TRUE	1.27845e-22	expressed	956	1065.01+/-163.72	0.00630229	stable	3.27671	-0.0569392	0.97449	<100%	0.967132	<100%
Tissue & Cell	mouse	Bladder	Fibroblasts	A4galt	A4GALT	930	0.329706	TRUE	5.304e-17	expressed		364.57+/-69.28			3.27637	-0.0197105	1	<100%	0.971859	<100%
Tissue & Cell	human	Mammary	vein endothelial cell	A4GALT	A4GALT	263	0.462433	TRUE	4.64145e-15	expressed	137	131.41+/-20.47	0.225335	stable	3.2542	-0.289687	0.94898	<100%	0.916566	<100%
Tissue & Cell	human	Trachea	basal cell	A4GALT	A4GALT	4198	0.416761	TRUE	2.61526e-20	expressed	1788	1953.95+/-323.68	0.0291803	stable	3.15021	-0.243647	0.959184	<100%	0.928768	<100%
Tissue & Cell	mouse	White_adipose_tissue	Fibroblasts	A4galt	A4GALT	825	0.267467	TRUE	4.33853e-16	expressed		274.3+/-58.48			3.08178	-0.668517	0.973451	<100%	0.763109	<80%
Tissue & Cell	human	Prostate	basal cell of prostate epithelium	A4GALT	A4GALT	3298	0.385935	TRUE	9.67572e-22	expressed	1486	1453.45+/-251.99	0.560529	stable	3.07337	-0.224918	0.964286	<100%	0.934374	<100%
Tissue & Cell	mouse	Testis	Endothelial cells	A4galt	A4GALT	297	0.261375	TRUE	9.15162e-14	expressed		96.92+/-20.91			3.06757	-0.620051	0.982301	<100%	0.786083	<80%
Tissue & Cell	human	Eye	retinal blood vessel endothelial cell	A4GALT	A4GALT	466	0.367528	TRUE	1.52233e-15	expressed	222	198.18+/-35.36	0.00581685	stable	3.0245	-0.372925	0.943878	<100%	0.889414	<90%
Tissue & Cell	human	Pancreas	pancreatic stellate cell	A4GALT	A4GALT	393	0.348175	TRUE	4.7088e-15	expressed	166	160.55+/-29.57	0.408224	stable	2.9704	-0.455997	0.923469	<100%	0.859844	<90%
Tissue & Cell	mouse	Embryo	Undefined placental cells	A4galt	A4GALT	597	0.232048	TRUE	7.11324e-15	expressed		176.63+/-40.44			2.94474	-0.593554	0.986726	<100%	0.798175	<80%
Tissue & Cell	human	Thymus	vein endothelial cell	A4GALT	A4GALT	2104	0.336558	TRUE	9.54197e-22	expressed	820	837.8+/-157.35	0.609814	stable	2.93647	-0.469972	0.913265	<100%	0.852479	<90%
Tissue & Cell	human	Trachea	endothelial cell	A4GALT	A4GALT	257	0.334627	TRUE	3.64238e-14	expressed	94	101.89+/-19.2	0.0742975	stable	2.93071	-0.401044	0.938776	<100%	0.879851	<90%
Tissue & Cell	mouse	Colon	Smooth muscle cells	A4galt	A4GALT	526	0.225852	TRUE	1.63615e-14	expressed		152.14+/-35.29			2.9215	-0.0937285	0.995575	<100%	0.961306	<100%
Tissue & Cell	human	Prostate	epithelial cell	A4GALT	A4GALT	6848	0.320357	TRUE	4.68021e-18	expressed	2382	2625.88+/-507.25	0.0394672	stable	2.88713	-0.429854	0.933673	<100%	0.869737	<90%
Tissue & Cell	mouse	Periaortic_lymph_nodes	Endothelial cells	A4galt	A4GALT	235	0.213608	TRUE	8.09817e-13	expressed		64.86+/-15.43			2.86576	-0.630066	0.977876	<100%	0.781686	<80%
Tissue & Cell	human	Vasculature	capillary endothelial cell	A4GALT	A4GALT	1034	0.307314	TRUE	3.67206e-17	expressed	479	383.91+/-75.92	1.28755e-05	stable	2.84557	-0.580613	0.877551	<90%	0.804111	<90%
Tissue & Cell	human	Mammary	fibroblast of breast	A4GALT	A4GALT	2066	0.305844	TRUE	2.96035e-21	expressed	664	764.22+/-151.52	0.00659862	stable	2.84077	-0.508811	0.897959	<90%	0.837309	<90%
Tissue & Cell	human	Vasculature	pericyte cell	A4GALT	A4GALT	1193	0.295038	TRUE	1.40734e-17	expressed	533	429.01+/-86.77	2.24066e-05	stable	2.8048	-0.616875	0.872449	<90%	0.788172	<80%
Tissue & Cell	human	Lung	respiratory goblet cell	A4GALT	A4GALT	762	0.29248	TRUE	4.17541e-16	expressed	319	272.14+/-55.3	0.000924844	stable	2.79609	-0.464198	0.918367	<100%	0.854128	<90%
Tissue & Cell	mouse	Sympathetic_nervous_system	Enteric neurons	A4galt	A4GALT	229	0.198833	TRUE	1.39245e-12	expressed		59.46+/-14.61			2.79408	-1.2221	0.90708	<100%	0.49214	<50%
Tissue & Cell	human	Eye	keratocyte	A4GALT	A4GALT	595	0.290027	TRUE	1.8471e-15	expressed	212	211.08+/-43.09	0.923427	stable	2.78767	-0.483437	0.903061	<100%	0.847752	<90%
Tissue & Cell	mouse	Bone_marrow	Endothelial cells	A4galt	A4GALT	14263	0.221951	TRUE	5.66275e-16	expressed		4065.62+/-950.65			2.78136	-0.747691	0.960177	<100%	0.725624	<80%
Tissue & Cell	human	Vasculature	fibroblast	A4GALT	A4GALT	5867	0.280542	TRUE	4.48056e-18	expressed	2456	2027.03+/-421.33	0.000148833	stable	2.75442	-0.685785	0.846939	<90%	0.755524	<80%
Tissue & Cell	human	Trachea	fibroblast	A4GALT	A4GALT	1239	0.275669	TRUE	1.50006e-17	expressed	394	422.1+/-88.56	0.16142	stable	2.7369	-0.620019	0.867347	<90%	0.786083	<80%
Tissue & Cell	human	Trachea	connective tissue cell	A4GALT	A4GALT	249	0.268986	TRUE	1.56781e-13	expressed	66	83.17+/-17.68	0.000245326	stable	2.71236	-0.44184	0.928571	<100%	0.86545	<90%
Tissue & Cell	human	Thymus	vascular associated smooth muscle cell	A4GALT	A4GALT	2130	0.267422	TRUE	2.61337e-21	expressed	632	708.1+/-150.97	0.0316759	stable	2.70652	-0.560701	0.882653	<90%	0.813785	<90%
Tissue & Cell	mouse	Neonatal_mouse_stomach_explants	Fibroblasts	A4galt	A4GALT	209	0.180934	TRUE	3.53778e-12	expressed		50.02+/-12.78			2.69975	-1.32352	0.889381	<90%	0.451797	<50%
Tissue & Cell	human	Lung	lung microvascular endothelial cell	A4GALT	A4GALT	485	0.261371	TRUE	1.00356e-14	expressed	128	158.27+/-34.15	0.000608143	stable	2.68364	-0.476106	0.908163	<100%	0.8505	<90%
Tissue & Cell	human	Lung	basal cell	A4GALT	A4GALT	2188	0.257422	TRUE	1.2571e-21	expressed	672	705.21+/-153.35	0.332839	stable	2.66841	-0.643629	0.862245	<90%	0.775091	<80%
Tissue & Cell	human	Prostate	smooth muscle cell	A4GALT	A4GALT	285	0.256803	TRUE	1.20889e-13	expressed	91	91.68+/-19.96	0.877947	stable	2.666	-0.701082	0.841837	<90%	0.749478	<80%
Tissue & Cell	human	Vasculature	smooth muscle cell	A4GALT	A4GALT	3075	0.250215	TRUE	2.0753e-21	expressed	1187	968.33+/-213.62	0.000140377	stable	2.64002	-0.82138	0.811224	<90%	0.688359	<70%
Tissue & Cell	human	Vasculature	endothelial cell	A4GALT	A4GALT	1564	0.249752	TRUE	2.03373e-18	expressed	481	491.76+/-108.59	0.654591	stable	2.63817	-0.521147	0.892857	<90%	0.832472	<90%
Tissue & Cell	human	Bladder	vein endothelial cell	A4GALT	A4GALT	266	0.247743	TRUE	1.99422e-13	expressed	90	83.08+/-18.42	0.100759	stable	2.63009	-0.684767	0.852041	<90%	0.755744	<80%
Tissue & Cell	human	Thymus	fibroblast	A4GALT	A4GALT	3924	0.241292	TRUE	3.28055e-19	expressed	1161	1199.25+/-269.4	0.522637	stable	2.60371	-0.771155	0.831633	<90%	0.711993	<80%
Tissue & Cell	mouse	Lung	Fibroblasts	A4galt	A4GALT	2981	0.170625	TRUE	7.34397e-21	expressed		677.9+/-177.2			2.59789	-0.720892	0.964602	<100%	0.740354	<80%
Tissue & Cell	mouse	Pancreatic_islets	Smooth muscle cells	A4galt	A4GALT	1581	0.165048	TRUE	2.25927e-17	expressed		349.2+/-92.43			2.5973	-0.965863	0.942478	<100%	0.610641	<70%
Tissue & Cell	human	Prostate	endothelial cell	A4GALT	A4GALT	585	0.23901	TRUE	6.62019e-15	expressed	149	177.39+/-40.03	0.00401707	stable	2.5942	-0.542474	0.887755	<90%	0.822469	<90%
Tissue & Cell	human	Thymus	endothelial cell of artery	A4GALT	A4GALT	536	0.236525	TRUE	1.11857e-14	expressed	142	161.13+/-36.55	0.0263686	stable	2.58375	-0.81813	0.816327	<90%	0.689678	<70%
Tissue & Cell	mouse	Left_Ventricle	Fibroblasts	A4galt	A4GALT	1102	0.160195	TRUE	1.20531e-15	expressed		237.09+/-63.44			2.578	-0.862737	0.946903	<100%	0.667253	<70%
Tissue & Cell	human	Skin	muscle cell	A4GALT	A4GALT	437	0.230501	TRUE	3.58867e-14	expressed	113	128.57+/-29.53	0.0253492	stable	2.55795	-0.862167	0.80102	<90%	0.667693	<70%
Tissue & Cell	mouse	Sub-ventricular_zone	Endothelial cells	A4galt	A4GALT	596	0.155507	TRUE	8.50237e-14	expressed		124.9+/-33.78			2.54819	-0.809645	0.955752	<100%	0.693855	<70%
Tissue & Cell	mouse	Trachea	Chondrocytes	A4galt	A4GALT	3425	0.170063	TRUE	3.27262e-19	expressed		776.62+/-203.27			2.54295	-0.681663	0.969027	<100%	0.757283	<80%
Tissue & Cell	mouse	Sympathetic_nervous_system	Neurons	A4galt	A4GALT	298	0.15111	TRUE	2.65064e-12	expressed		60.88+/-16.63			2.51962	-1.64846	0.845133	<90%	0.346708	<40%
Tissue & Cell	mouse	Olfactory_bulb	Endothelial cells	A4galt	A4GALT	2051	0.15452	TRUE	2.43425e-19	expressed		427.41+/-115.85			2.50722	-0.833046	0.951327	<100%	0.682643	<70%
Tissue & Cell	mouse	Sympathetic_nervous_system	Trigeminal neurons	A4galt	A4GALT	311	0.14723	TRUE	2.60679e-12	expressed		62.09+/-17.11			2.49361	-1.58096	0.858407	<90%	0.366275	<40%
Tissue & Cell	mouse	Testis	Smooth muscle cells	A4galt	A4GALT	795	0.145544	TRUE	2.35823e-14	expressed		157.09+/-43.46			2.48208	-1.26961	0.893805	<90%	0.472793	<50%
Tissue & Cell	mouse	Dorsal_root_ganglion	Trigeminal neurons	A4galt	A4GALT	234	0.141984	TRUE	1.03236e-11	expressed		45.23+/-12.61			2.45733	-1.44985	0.880531	<90%	0.405189	<50%
Tissue & Cell	human	Salivary_Gland	adventitial cell	A4GALT	A4GALT	442	0.204328	TRUE	7.13762e-14	expressed	139	117.47+/-28.52	0.00247024	stable	2.43742	-0.825081	0.806122	<90%	0.68671	<70%
Tissue & Cell	mouse	Colon	Fibroblasts	A4galt	A4GALT	735	0.13653	TRUE	5.73871e-14	expressed		137.16+/-38.74			2.41816	-0.477054	0.99115	<100%	0.85006	<90%
Tissue & Cell	mouse	Mesenteric_lymph_nodes	Endothelial cells	A4galt	A4GALT	592	0.151574	TRUE	1.03408e-13	expressed		121.28+/-33.09			2.40621	-0.979221	0.938053	<100%	0.603825	<70%
Tissue & Cell	human	Spleen	endothelial cell	A4GALT	A4GALT	596	0.193918	TRUE	2.16737e-14	expressed	156	151.46+/-37.61	0.585901	stable	2.38513	-1.06319	0.734694	<80%	0.562713	<60%
Tissue & Cell	human	Lung	vein endothelial cell	A4GALT	A4GALT	508	0.192653	TRUE	5.19708e-14	expressed	102	128.37+/-31.96	0.00117458	stable	2.37859	-0.668569	0.857143	<90%	0.763109	<80%
Tissue & Cell	mouse	Hippocampus	Pericytes	A4galt	A4GALT	280	0.129358	TRUE	9.03428e-12	expressed		49.77+/-14.29			2.3642	-1.0131	0.933628	<100%	0.588106	<60%
Tissue & Cell	mouse	Trachea	Fibroblasts	A4galt	A4GALT	1829	0.13594	TRUE	7.3894e-18	expressed		339.98+/-96.15			2.3626	-1.03737	0.924779	<100%	0.576344	<60%
Tissue & Cell	human	Bladder	bladder urothelial cell	A4GALT	A4GALT	2873	0.188506	TRUE	7.56402e-22	expressed	1041	712.49+/-179.02	5.34699e-08	unstable	2.35683	-1.0023	0.760204	<80%	0.592943	<60%
Tissue & Cell	human	Fat	fibroblast	A4GALT	A4GALT	8459	0.187977	TRUE	3.14006e-16	expressed	2495	2092.72+/-526.41	0.0022448	stable	2.35402	-1.01239	0.755102	<80%	0.588326	<60%
Tissue & Cell	human	Muscle	endothelial cell of vascular tree	A4GALT	A4GALT	3602	0.185694	TRUE	4.70488e-19	expressed	758	881.75+/-222.92	0.019324	stable	2.3418	-0.865316	0.795918	<80%	0.665714	<70%
Tissue & Cell	human	Tongue	vein endothelial cell	A4GALT	A4GALT	226	0.183014	TRUE	2.44445e-12	expressed	53	54.63+/-13.89	0.5965	stable	2.32726	-0.795786	0.821429	<90%	0.700011	<80%
Tissue & Cell	human	Salivary_Gland	endothelial cell of lymphatic vessel	A4GALT	A4GALT	320	0.181814	TRUE	6.24172e-13	expressed	83	76.91+/-19.61	0.170382	stable	2.32068	-0.970121	0.770408	<80%	0.609212	<70%
Tissue & Cell	human	Tongue	fibroblast	A4GALT	A4GALT	251	0.179321	TRUE	1.83959e-12	expressed	62	59.61+/-15.28	0.48184	stable	2.30687	-0.739836	0.836735	<90%	0.729691	<80%
Tissue & Cell	human	Large_Intestine	fibroblast	A4GALT	A4GALT	953	0.176381	TRUE	2.06737e-15	expressed	184	223.09+/-57.57	0.00549887	stable	2.29034	-0.780194	0.826531	<90%	0.707596	<80%
Tissue & Cell	human	Fat	endothelial cell	A4GALT	A4GALT	3748	0.172873	TRUE	1.35997e-18	expressed	948	862.14+/-224.24	0.0946126	stable	2.27025	-1.04184	0.75	<80%	0.575025	<60%
Tissue & Cell	human	Uterus	vascular associated smooth muscle cell	A4GALT	A4GALT	390	0.169021	TRUE	4.11855e-13	expressed	77	87.96+/-23.08	0.0416995	stable	2.24772	-0.946622	0.790816	<80%	0.621743	<70%
Tissue & Cell	human	Fat	myofibroblast cell	A4GALT	A4GALT	982	0.1688	TRUE	2.17219e-15	expressed	232	221.22+/-58.06	0.404916	stable	2.24641	-1.05052	0.744898	<80%	0.569858	<60%
Tissue & Cell	human	Salivary_Gland	endothelial cell	A4GALT	A4GALT	323	0.165047	TRUE	1.09203e-12	expressed	71	71.34+/-18.88	0.934791	stable	2.22393	-0.96342	0.780612	<80%	0.6124	<70%
Tissue & Cell	human	Heart	cardiac endothelial cell	A4GALT	A4GALT	2665	0.164638	TRUE	2.59422e-24	expressed	450	587.34+/-155.61	0.000633771	stable	2.22145	-0.960639	0.785714	<80%	0.613719	<70%
Tissue & Cell	mouse	Pancreas	Mesothelial cells	A4galt	A4GALT	1474	0.10695	TRUE	8.36214e-16	expressed		220.42+/-66.7			2.17398	-1.91896	0.80531	<90%	0.272397	<30%
Tissue & Cell	human	Bladder	fibroblast	A4GALT	A4GALT	4927	0.156254	TRUE	4.84542e-17	expressed	1166	1036.93+/-279.96	0.047392	stable	2.16918	-1.06176	0.739796	<80%	0.563922	<60%
Tissue & Cell	mouse	Dorsal_root_ganglion	Endothelial cells	A4galt	A4GALT	232	0.105843	TRUE	6.74114e-11	expressed		34.36+/-10.43			2.16357	-1.33778	0.884956	<90%	0.446851	<50%
Tissue & Cell	human	Heart	fibroblast of cardiac tissue	A4GALT	A4GALT	250	0.151187	TRUE	5.38553e-12	expressed	39	51.1+/-13.96	0.00074962	stable	2.13621	-0.968996	0.77551	<80%	0.609871	<70%
Tissue & Cell	mouse	Embryonic_fibroblasts	Unknown	A4galt	A4GALT	32533	0.184505	TRUE	7.96483e-15	expressed		7919.73+/-2007.44			2.13223	-1.82357	0.918033	<100%	0.295042	<30%
Tissue & Cell	mouse	Cardiac_progenitor_cells	Fibroblasts	A4galt	A4GALT	1439	0.104329	TRUE	1.29996e-15	expressed		210.35+/-64.05			2.13045	-1.55394	0.862832	<90%	0.374409	<40%
Tissue & Cell	human	Bladder	pericyte cell	A4GALT	A4GALT	708	0.149357	TRUE	4.10819e-14	expressed	141	143.15+/-39.26	0.803969	stable	2.12404	-1.11972	0.72449	<80%	0.534682	<60%
Tissue & Cell	mouse	Sympathetic_nervous_system	Noradrenergic neurons	A4galt	A4GALT	777	0.10519	TRUE	2.09209e-13	expressed		114.44+/-34.78			2.118	-1.07665	0.920354	<100%	0.556337	<60%
Tissue & Cell	mouse	Whole_heart	Pericytes	A4galt	A4GALT	213	0.101022	TRUE	1.25716e-10	expressed		30.23+/-9.28			2.11696	-1.68951	0.840708	<90%	0.333736	<40%
Tissue & Cell	mouse	Periaortic_lymph_nodes	Fibroblasts	A4galt	A4GALT	4298	0.11585	TRUE	8.98291e-17	expressed		691.36+/-204.88			2.09423	-1.22228	0.902655	<100%	0.49203	<50%
Tissue & Cell	human	Muscle	mesenchymal stem cell	A4GALT	A4GALT	14148	0.14174	TRUE	8.90989e-15	expressed	2653	2730.19+/-761.92	0.647466	stable	2.07169	-1.17691	0.714286	<80%	0.511048	<60%
Tissue & Cell	human	Bone_Marrow	erythroid progenitor cell	A4GALT	A4GALT	757	0.13665	TRUE	4.7601e-14	expressed	223	141.37+/-39.92	9.32596e-09	unstable	2.03512	-1.67095	0.653061	<70%	0.339562	<40%
Tissue & Cell	human	Prostate	club cell	A4GALT	A4GALT	1078	0.134951	TRUE	4.20758e-15	expressed	180	199.07+/-56.43	0.137125	stable	2.02261	-1.19479	0.704082	<80%	0.505222	<60%
Tissue & Cell	human	Thymus	capillary endothelial cell	A4GALT	A4GALT	1362	0.131873	TRUE	5.5002e-16	expressed	192	246.35+/-70.33	0.002049	stable	1.99953	-1.08481	0.729592	<80%	0.55194	<60%
Tissue & Cell	human	Prostate	fibroblast	A4GALT	A4GALT	223	0.131849	TRUE	1.97495e-11	expressed	34	40.33+/-11.51	0.0204019	stable	1.99935	-1.23668	0.69898	<70%	0.485874	<50%
Tissue & Cell	mouse	Embryonic_fibroblasts	Undefined placental cells	A4galt	A4GALT	411	0.105533	TRUE	6.16116e-12	expressed		60.71+/-18.44			1.99847	-1.70092	0.836283	<90%	0.330439	<40%
Tissue & Cell	mouse	Dermis	Pericytes	A4galt	A4GALT	384	0.0897048	TRUE	2.35718e-11	expressed		48.84+/-15.41			1.99814	-1.59215	0.853982	<90%	0.362867	<40%
Tissue & Cell	human	Salivary_Gland	fibroblast	A4GALT	A4GALT	2169	0.130758	TRUE	1.15333e-19	expressed	469	389.33+/-111.43	0.00377508	stable	1.99104	-1.19269	0.709184	<80%	0.505991	<60%
Tissue & Cell	human	Bladder	myofibroblast cell	A4GALT	A4GALT	1989	0.130375	TRUE	1.5736e-18	expressed	365	356.08+/-102.01	0.692723	stable	1.98811	-1.2652	0.693878	<70%	0.474002	<50%
Tissue & Cell	human	Uterus	fibroblast	A4GALT	A4GALT	3014	0.129298	TRUE	6.24183e-20	expressed	570	535.55+/-153.81	0.317012	stable	1.97982	-1.4502	0.673469	<70%	0.404969	<50%
Tissue & Cell	mouse	Mesenteric_lymph_nodes	Fibroblasts	A4galt	A4GALT	2488	0.0919917	TRUE	3.66542e-23	expressed		323.91+/-101.6			1.96997	-1.49003	0.876106	<90%	0.391887	<40%
Tissue & Cell	human	Lung	adventitial cell	A4GALT	A4GALT	373	0.126997	TRUE	2.98571e-12	expressed	57	65.21+/-18.83	0.0594146	stable	1.96186	-1.1282	0.719388	<80%	0.530834	<60%
Tissue & Cell	mouse	Mesenteric	Fibroblasts	A4galt	A4GALT	619	0.0869179	TRUE	2.69058e-12	expressed		76.47+/-24.28			1.94615	-1.26527	0.89823	<90%	0.473892	<50%
Tissue & Cell	human	Muscle	pericyte cell	A4GALT	A4GALT	1794	0.122431	TRUE	2.03217e-17	expressed	266	303.43+/-88.54	0.0670031	stable	1.92524	-1.27464	0.688776	<70%	0.470595	<50%
Tissue & Cell	mouse	Prostate_basal_cells	Unknown	A4galt	A4GALT	1462	0.0853991	TRUE	3.85695e-15	expressed		177.68+/-56.63			1.89972	-1.93974	0.901639	<100%	0.267781	<30%
Tissue & Cell	mouse	Pancreatic_progenitor_cells	Fibroblasts	A4galt	A4GALT	1255	0.0842634	TRUE	2.14642e-14	expressed		150.64+/-48.15			1.87606	-1.93777	0.79646	<80%	0.26822	<30%
Tissue & Cell	mouse	Bone_marrow_mesenchymal_and_endothelial_cells	Endothelial cells	A4galt	A4GALT	370	0.0789414	TRUE	6.31358e-11	expressed		41.8+/-13.54			1.87032	-1.18242	0.915929	<100%	0.508629	<60%
Tissue & Cell	human	Fat	mesenchymal stem cell	A4GALT	A4GALT	1311	0.11293	TRUE	2.16874e-15	expressed	268	206.03+/-61.48	0.00016583	stable	1.84446	-1.57735	0.658163	<70%	0.367923	<40%
Tissue & Cell	human	Trachea	ciliated cell	A4GALT	A4GALT	317	0.103908	TRUE	2.14006e-11	expressed	37	46.17+/-14.07	0.0073196	stable	1.7612	-1.43713	0.678571	<70%	0.410135	<50%
Tissue & Cell	mouse	Pancreatic_islets	Fibroblasts	A4galt	A4GALT	9127	0.0737332	TRUE	1.51991e-13	expressed		967.58+/-317.54			1.74099	-1.77175	0.823009	<90%	0.309992	<40%
Tissue & Cell	human	Muscle	tendon cell	A4GALT	A4GALT	234	0.101743	TRUE	8.3704e-11	expressed	27	33.43+/-10.24	0.00935141	stable	1.74015	-1.46666	0.668367	<70%	0.399033	<40%
Tissue & Cell	human	Salivary_Gland	basal cell	A4GALT	A4GALT	922	0.100798	TRUE	8.69883e-14	expressed	184	130.58+/-40.1	5.76056e-06	unstable	1.73081	-1.67797	0.647959	<70%	0.337034	<40%
Tissue & Cell	mouse	Lung	Smooth muscle cells	A4galt	A4GALT	664	0.0698676	TRUE	7.40021e-12	expressed		66.94+/-22.19			1.711	-1.64798	0.849558	<90%	0.347037	<40%
Tissue & Cell	mouse	Aortic_cells	Fibroblasts	A4galt	A4GALT	264	0.0671479	TRUE	7.47521e-10	expressed		25.65+/-8.56			1.70851	-1.75661	0.827434	<90%	0.31417	<40%
Tissue & Cell	mouse	Spleen	Red pulp macrophages	A4galt	A4GALT	3204	0.0703931	TRUE	1.92922e-17	expressed		325.28+/-107.67			1.70004	-1.19241	0.911504	<100%	0.505991	<60%
Tissue & Cell	mouse	Sympathetic_nervous_system	Unknown	A4galt	A4GALT	343	0.0665628	TRUE	2.65816e-10	expressed		33.05+/-11.05			1.69976	-1.69288	0.95082	<100%	0.333297	<40%
Tissue & Cell	mouse	Lung_mesenchyme	Smooth muscle cells	A4galt	A4GALT	762	0.0661856	TRUE	4.62218e-12	expressed		73.03+/-24.44			1.69408	-1.51568	0.871681	<90%	0.384632	<40%
Tissue & Cell	mouse	_N	Unknown	A4galt	A4GALT	9494	0.0726519	TRUE	1.92451e-13	expressed		992.71+/-326.69			1.67232	-2.46311	0.836066	<90%	0.150929	<20%
Tissue & Cell	mouse	Dermis	Endothelial cells	A4galt	A4GALT	790	0.0617453	TRUE	5.80106e-12	expressed		70.94+/-24.03			1.62104	-2.03183	0.774336	<80%	0.248104	<30%
Tissue & Cell	human	Liver	endothelial cell of hepatic sinusoid	A4GALT	A4GALT	421	0.0887488	TRUE	1.65586e-11	expressed	42	53.02+/-16.76	0.00687326	stable	1.60351	-1.48721	0.663265	<70%	0.392217	<40%
Tissue & Cell	mouse	Muscle	Fibroblasts	A4galt	A4GALT	583	0.0713362	TRUE	1.33053e-11	expressed		59.93+/-19.79			1.59836	-1.82456	0.814159	<90%	0.294822	<30%
Tissue & Cell	mouse	Heart	Smooth muscle cells	A4galt	A4GALT	662	0.0599257	TRUE	2.05541e-11	expressed		57.81+/-19.68			1.59472	-2.01731	0.783186	<80%	0.251072	<30%
Tissue & Cell	human	Muscle	capillary endothelial cell	A4GALT	A4GALT	2015	0.0879266	TRUE	1.36451e-17	expressed	194	251.59+/-79.7	0.00348367	stable	1.5942	-1.32484	0.683673	<70%	0.451358	<50%
Tissue & Cell	mouse	Pituitary_gland	Endothelial cells	A4galt	A4GALT	535	0.0631018	TRUE	4.64962e-11	expressed		49.03+/-16.55			1.59419	-1.55389	0.867257	<90%	0.374409	<40%
Tissue & Cell	mouse	Embryonic_fibroblasts	Embryonic stem cells	A4galt	A4GALT	7619	0.0688548	TRUE	1.15163e-13	expressed		757.7+/-251.81			1.59388	-2.51718	0.734513	<80%	0.142574	<20%
Tissue & Cell	human	Lung	fibroblast	A4GALT	A4GALT	336	0.0839261	TRUE	6.49812e-11	expressed	28	40.18+/-12.85	0.000315885	stable	1.54763	-1.00023	0.765306	<80%	0.593822	<60%
Tissue & Cell	mouse	Hypothalamus	Endothelial cells	A4galt	A4GALT	217	0.0555888	TRUE	5.56623e-09	expressed		17.66+/-6.08			1.5196	-2.00361	0.787611	<80%	0.254589	<30%
Tissue & Cell	mouse	Somatosensory_cortex	Pericytes	A4galt	A4GALT	223	0.0537467	TRUE	6.27194e-09	expressed		17.58+/-6.09			1.4859	-2.0182	0.778761	<80%	0.250742	<30%
Tissue & Cell	mouse	Trachea	Unknown	A4galt	A4GALT	1355	0.053518	TRUE	1.9122e-13	expressed		106.4+/-36.88			1.46003	-1.70837	0.934426	<100%	0.3278	<40%
Tissue & Cell	mouse	Mammary_epithelial_cells	Endothelial cells	A4galt	A4GALT	220	0.0516648	TRUE	8.59591e-09	expressed		16.71+/-5.82			1.44639	-1.81165	0.818584	<90%	0.29801	<30%
Tissue & Cell	mouse	Lung	Endothelial cells	A4galt	A4GALT	2548	0.0551441	TRUE	1.77831e-25	expressed		205.78+/-70.99			1.44244	-2.07472	0.769912	<80%	0.23898	<30%
Tissue & Cell	mouse	Lung_mesenchyme	Fibroblasts	A4galt	A4GALT	3107	0.0553166	TRUE	3.97734e-17	expressed		251.67+/-86.78			1.42509	-1.70429	0.831858	<90%	0.3289	<40%
Tissue & Cell	human	Kidney	kidney epithelial cell	A4GALT	A4GALT	8331	0.072812	TRUE	1.16501e-13	expressed	898	872.9+/-287.14	0.692936	stable	1.40558	-1.9983	0.637755	<70%	0.255579	<30%
Tissue & Cell	human	Salivary_Gland	duct epithelial cell	A4GALT	A4GALT	1693	0.0690422	TRUE	2.07226e-15	expressed	196	168.8+/-56.07	0.0378727	stable	1.35241	-1.78637	0.642857	<70%	0.304276	<40%
Tissue & Cell	mouse	Mammary_tissue	Fibroblasts	A4galt	A4GALT	491	0.0468196	TRUE	5.22968e-10	expressed		34+/-12.03			1.3453	-1.99949	0.792035	<80%	0.255469	<30%
Tissue & Cell	human	Heart	cardiac muscle cell	A4GALT	A4GALT	7205	0.0662336	TRUE	1.15049e-13	expressed	1005	690.99+/-231.23	4.45161e-06	unstable	1.31088	-2.43347	0.602041	<70%	0.156975	<20%
Tissue & Cell	human	Bladder	smooth muscle cell	A4GALT	A4GALT	227	0.0661946	TRUE	1.48622e-09	expressed	30	21.76+/-7.28	4.48103e-05	stable	1.3103	-2.07064	0.622449	<70%	0.239969	<30%
Tissue & Cell	mouse	Whole_kidney	Intercalated cells	A4galt	A4GALT	391	0.0450267	TRUE	2.00277e-09	expressed		26.1+/-9.29			1.30887	-2.11333	0.765487	<80%	0.232055	<30%
Tissue & Cell	mouse	Embryo	Unknown	A4galt	A4GALT	33873	0.0643568	TRUE	6.59501e-12	expressed		3162.3+/-1063.52			1.30492	-2.80358	0.803279	<90%	0.0997032	<10%
Tissue & Cell	human	Lung	lung ciliated cell	A4GALT	A4GALT	602	0.0637178	TRUE	2.33573e-11	expressed	63	55.68+/-18.76	0.0888201	stable	1.27216	-2.04933	0.627551	<70%	0.245136	<30%
Tissue & Cell	mouse	Mesenteric_lymph_nodes	Hepatic stellate cells	A4galt	A4GALT	400	0.0429132	TRUE	2.5071e-09	expressed		25.52+/-9.14			1.2608	-1.02218	0.929204	<100%	0.583929	<60%
Tissue & Cell	mouse	Pancreatic_islets	Pericytes	A4galt	A4GALT	296	0.0426209	TRUE	9.70759e-09	expressed		18.76+/-6.73			1.25396	-1.88698	0.809735	<90%	0.278663	<30%
Tissue & Cell	mouse	Mesenteric_lymph_nodes	Unknown	A4galt	A4GALT	242	0.0407318	TRUE	2.9785e-08	expressed		14.7+/-5.31			1.20863	-0.950662	0.967213	<100%	0.619765	<70%
Tissue & Cell	mouse	Olfactory_epithelium	Olfactory epithelial cells	A4galt	A4GALT	2453	0.049304	TRUE	2.06444e-20	expressed		178.32+/-62.6			1.17252	-2.82857	0.659292	<70%	0.0971749	<10%
Tissue & Cell	human	Mammary	luminal epithelial cell of mammary gland	A4GALT	A4GALT	5378	0.0576129	TRUE	5.42112e-14	expressed	490	452.58+/-155.05	0.281819	stable	1.17144	-2.23592	0.612245	<70%	0.203474	<30%
Tissue & Cell	mouse	Gonadal_adipose_tissue	Mesothelial cells	A4galt	A4GALT	419	0.0376851	TRUE	4.97077e-09	expressed		23.65+/-8.64			1.13088	-2.28632	0.752212	<80%	0.189733	<20%
Tissue & Cell	mouse	Neonatal_mouse_stomach_organoid	Unknown	A4galt	A4GALT	791	0.0411628	TRUE	8.77969e-11	expressed		48.52+/-17.49			1.12078	-2.7261	0.819672	<90%	0.109926	<20%
Tissue & Cell	mouse	Testis	Fibroblasts	A4galt	A4GALT	5202	0.0443581	TRUE	2.47332e-13	expressed		342.36+/-122.09			1.07972	-2.66818	0.707965	<80%	0.118281	<20%
Tissue & Cell	human	Tongue	epithelial cell	A4GALT	A4GALT	2114	0.0516634	TRUE	1.10125e-16	expressed	326	160.58+/-55.97	1.55745e-11	unstable	1.06245	-2.31129	0.607143	<70%	0.184127	<20%
Tissue & Cell	human	Lung	club cell	A4GALT	A4GALT	1038	0.0509877	TRUE	2.9958e-12	expressed	65	77.88+/-27.2	0.0422294	stable	1.04928	-2.0087	0.632653	<70%	0.25382	<30%
Tissue & Cell	mouse	Subcutaneous_innate_lymphoid_cells	Nuocytes	A4galt	A4GALT	321	0.0340365	TRUE	3.31246e-08	expressed		16.47+/-6.1			1.02905	-2.12795	0.761062	<80%	0.229636	<30%
Tissue & Cell	mouse	Olfactory_bulb_	Endothelial cells	A4galt	A4GALT	485	0.0324369	TRUE	7.1401e-09	expressed		23.78+/-8.87			0.963522	-2.34795	0.743363	<80%	0.176652	<20%
Tissue & Cell	mouse	Periaortic_lymph_nodes	Unknown	A4galt	A4GALT	575	0.0314283	TRUE	3.75428e-09	expressed		27.37+/-10.25			0.949326	-0.899351	0.983607	<100%	0.648456	<70%
Tissue & Cell	mouse	Ventral_midbrain	Endothelial cells	A4galt	A4GALT	882	0.0354362	TRUE	1.21304e-10	expressed		46.99+/-17.31			0.908389	-2.25605	0.756637	<80%	0.197977	<20%
Tissue & Cell	mouse	Heart	Fibroblasts	A4galt	A4GALT	3653	0.0479775	TRUE	3.39645e-15	expressed		258.83+/-91.23			0.889918	-2.34586	0.747788	<80%	0.177201	<20%
Tissue & Cell	mouse	Bladder	Unknown	A4galt	A4GALT	492	0.0291601	TRUE	1.44011e-08	expressed		21.83+/-8.27			0.874417	-2.81823	0.786885	<80%	0.0982742	<10%
Tissue & Cell	mouse	Lung	Unknown	A4galt	A4GALT	749	0.0334321	TRUE	5.31861e-10	expressed		37.78+/-14.03			0.859763	-2.31972	0.868852	<90%	0.182258	<20%
Tissue & Cell	mouse	Bone_marrow_mesenchymal_and_endothelial_cells	Unknown	A4galt	A4GALT	272	0.0287274	TRUE	2.22601e-07	expressed		11.9+/-4.52			0.859467	-2.42143	0.852459	<90%	0.159063	<20%
Tissue & Cell	mouse	Prostate_basal_cells	Endothelial cells	A4galt	A4GALT	691	0.0281918	TRUE	2.97991e-09	expressed		29.71+/-11.3			0.840649	-2.72367	0.69469	<70%	0.110036	<20%
Tissue & Cell	mouse	Ventral_striatum	Endothelial cells	A4galt	A4GALT	667	0.027834	TRUE	4.02208e-09	expressed		28.34+/-10.8			0.822444	-2.54283	0.730088	<80%	0.138177	<20%
Tissue & Cell	human	Skin	macrophage	A4GALT	A4GALT	846	0.0395774	TRUE	7.42481e-11	expressed	36	50.01+/-18.13	0.00204801	stable	0.795955	-2.13541	0.617347	<70%	0.227987	<30%
Tissue & Cell	mouse	Olfactory_epithelium	Unknown	A4galt	A4GALT	1386	0.0327997	TRUE	4.38072e-12	expressed		68.67+/-25.57			0.783824	-3.21193	0.754098	<80%	0.0395735	<10%
Tissue & Cell	mouse	Intestinal_crypt_epithelium	Unknown	A4galt	A4GALT	529	0.0261444	TRUE	2.2504e-08	expressed		21.2+/-8.15			0.763728	-3.18327	0.770492	<80%	0.0436408	<10%
Tissue & Cell	human	Muscle	skeletal muscle satellite stem cell	A4GALT	A4GALT	4831	0.0381929	TRUE	3.89366e-13	expressed	215	276.19+/-100.64	0.0114038	stable	0.760347	-2.44034	0.596939	<60%	0.155766	<20%
Tissue & Cell	mouse	Pancreatic_islets	Endothelial cells	A4galt	A4GALT	7643	0.0346878	TRUE	1.20376e-11	expressed		399.14+/-147.45			0.750524	-2.6044	0.721239	<80%	0.128394	<20%
Tissue & Cell	mouse	Aorta	Fibroblasts	A4galt	A4GALT	516	0.0250869	TRUE	3.48933e-08	expressed		19.89+/-7.7			0.723965	-2.7769	0.690265	<70%	0.103331	<20%
Tissue & Cell	mouse	Heart	Unknown	A4galt	A4GALT	4785	0.0386412	TRUE	3.31176e-13	expressed		276.57+/-100.61			0.704349	-2.21163	0.885246	<90%	0.20952	<30%
Tissue & Cell	mouse	Nerve	Trigeminal neurons	A4galt	A4GALT	1082	0.053648	TRUE	1.52628e-12	expressed		85.16+/-29.51			0.665569	-2.37979	0.738938	<80%	0.167638	<20%
Tissue & Cell	mouse	Prostate_basal_cells	Keratinocytes	A4galt	A4GALT	8786	0.0305298	TRUE	5.31075e-11	expressed		407+/-153.11			0.66266	-3.05541	0.641593	<70%	0.0603496	<10%
Tissue & Cell	mouse	Gonadal_adipose_tissue	Fibroblasts	A4galt	A4GALT	1075	0.0235655	TRUE	5.60783e-10	expressed		39.1+/-15.27			0.6614	-2.82594	0.668142	<70%	0.0971749	<10%
Tissue & Cell	human	Prostate	macrophage	A4GALT	A4GALT	317	0.0336391	TRUE	3.79654e-08	expressed	15	16.08+/-5.97	0.415029	stable	0.633385	-2.63316	0.581633	<60%	0.123887	<20%
Tissue & Cell	mouse	Mammary_epithelial_cells	Fibroblasts	A4galt	A4GALT	290	0.022839	TRUE	9.64925e-07	expressed		10.24+/-4.02			0.630087	-2.82648	0.663717	<70%	0.0971749	<10%
Tissue & Cell	mouse	Neo-cortex	Endothelial cells	A4galt	A4GALT	200	0.0227177	TRUE	4.22337e-06	expressed		7.03+/-2.76			0.624761	-2.61868	0.712389	<80%	0.125976	<20%
Tissue & Cell	mouse	Stomach_organoid	Unknown	A4galt	A4GALT	1211	0.0617706	TRUE	2.25221e-13	expressed		108.79+/-36.84			0.621901	-3.39053	0.737705	<80%	0.0207761	<10%
Tissue & Cell	mouse	Sympathetic_nervous_system	Fibroblasts	A4galt	A4GALT	390	0.0222057	TRUE	3.38919e-07	expressed		13.42+/-5.29			0.601968	-2.54907	0.725664	<80%	0.137078	<20%
Tissue & Cell	mouse	Leukocytes_from_aortas	Macrophages	A4galt	A4GALT	2876	0.0337568	TRUE	5.76332e-17	expressed		146.4+/-54.29			0.569763	-3.03581	0.646018	<70%	0.0630977	<10%
Tissue & Cell	mouse	Trachea	Endothelial cells	A4galt	A4GALT	624	0.055429	TRUE	4.80627e-11	expressed		50.64+/-17.46			0.568608	-2.61117	0.716814	<80%	0.126965	<20%
Tissue & Cell	human	Tongue	basal cell	A4GALT	A4GALT	6281	0.0313704	TRUE	9.3829e-12	expressed	479	298.47+/-111.85	3.82852e-07	unstable	0.56356	-2.64228	0.576531	<60%	0.122678	<20%
Tissue & Cell	mouse	Bone_marrow	Adipocytes	A4galt	A4GALT	830	0.0213168	TRUE	8.17253e-09	expressed		27.5+/-10.91			0.561114	-3.40197	0.575221	<60%	0.0196768	<10%
Tissue & Cell	mouse	Dermis	Fibroblasts	A4galt	A4GALT	1330	0.0246671	TRUE	5.61034e-11	expressed		50.47+/-19.58			0.5558	-3.34139	0.59292	<60%	0.0255029	<10%
Tissue & Cell	human	Tongue	keratinocyte	A4GALT	A4GALT	3667	0.0273831	TRUE	1.89798e-13	expressed	284	153.42+/-58.62	2.2382e-09	unstable	0.427624	-2.9922	0.540816	<60%	0.0704628	<10%
Tissue & Cell	mouse	Lacrimal_gland	Fibroblasts	A4galt	A4GALT	202	0.0184972	TRUE	2.07333e-05	expressed		5.87+/-2.38			0.419236	-3.20039	0.610619	<70%	0.0411125	<10%
Tissue & Cell	human	Prostate	luminal cell of prostate epithelium	A4GALT	A4GALT	1092	0.0269401	TRUE	1.77711e-10	expressed	46	45+/-17.23	0.792195	stable	0.411314	-2.79463	0.571429	<60%	0.101022	<20%
Tissue & Cell	mouse	Embryonic_skin	Unknown	A4galt	A4GALT	222	0.0183163	TRUE	1.58865e-05	expressed		6.39+/-2.6			0.409407	-3.85952	0.655738	<70%	0.000439705	<10%
Tissue & Cell	mouse	Mammary_epithelial_cells	Luminal epithelial cells	A4galt	A4GALT	4481	0.0188972	TRUE	4.05614e-11	expressed		132.84+/-53.71			0.406818	-3.43101	0.566372	<60%	0.0176981	<10%
Tissue & Cell	mouse	Hippocampus	Endothelial cells	A4galt	A4GALT	3225	0.0216569	TRUE	9.24217e-14	expressed		108.44+/-42.91			0.39972	-3.1289	0.628319	<70%	0.0515555	<10%
Tissue & Cell	mouse	Somatosensory_cortex	Endothelial cells	A4galt	A4GALT	590	0.0179225	TRUE	2.5728e-07	expressed		16.66+/-6.79			0.387673	-2.78068	0.685841	<70%	0.103221	<20%
Tissue & Cell	mouse	Lung	T memory cells	A4galt	A4GALT	203	0.0174718	TRUE	3.25738e-05	expressed		5.6+/-2.29			0.362207	-2.70921	0.699115	<70%	0.112125	<20%
Tissue & Cell	mouse	Medulla_oblongata	Endothelial cells	A4galt	A4GALT	2010	0.0264159	TRUE	5.30782e-14	expressed		81.32+/-31.23			0.350386	-2.82265	0.672566	<70%	0.0977245	<10%
Tissue & Cell	human	Trachea	macrophage	A4GALT	A4GALT	541	0.0246318	TRUE	3.15186e-08	expressed	20	20.5+/-7.96	0.774646	stable	0.321735	-3.00126	0.530612	<60%	0.068704	<10%
Tissue & Cell	human	Small_Intestine	B cell	A4GALT	A4GALT	519	0.0245881	TRUE	3.94944e-08	expressed	17	19.64+/-7.62	0.128526	stable	0.319958	-2.82857	0.561224	<60%	0.0971749	<10%
Tissue & Cell	human	Trachea	B cell	A4GALT	A4GALT	462	0.0241809	TRUE	7.96479e-08	expressed	14	17.21+/-6.7	0.0399774	stable	0.303258	-2.97027	0.55102	<60%	0.0740904	<10%
Tissue & Cell	human	Lung	macrophage	A4GALT	A4GALT	12160	0.0239198	TRUE	9.45403e-10	expressed	617	448.44+/-174.8	0.000264261	stable	0.292401	-3.12001	0.510204	<60%	0.0524349	<10%
Tissue & Cell	mouse	Mesencephalon_	Unknown	A4galt	A4GALT	4168	0.0166633	TRUE	5.65207e-11	expressed		110.09+/-45.45			0.278592	-3.47187	0.704918	<80%	0.0140706	<10%
Tissue & Cell	human	Uterus	macrophage	A4GALT	A4GALT	344	0.0232102	TRUE	4.16882e-07	expressed	14	12.34+/-4.83	0.130025	stable	0.26229	-2.99891	0.535714	<60%	0.0692536	<10%
Tissue & Cell	mouse	Mouse_embryonic_fibroblasts	Fibroblasts	A4galt	A4GALT	1064	0.0156357	TRUE	1.87989e-08	expressed		26.52+/-11.07			0.251174	-3.99783	0.482301	<50%	0.000329779	<10%
Tissue & Cell	mouse	Aorta	Macrophages	A4galt	A4GALT	1468	0.017766	TRUE	2.65981e-10	expressed		41.12+/-16.79			0.245201	-2.84672	0.654867	<70%	0.0933275	<10%
Tissue & Cell	mouse	Left_Ventricle	Macrophages	A4galt	A4GALT	309	0.0148803	TRUE	2.63537e-05	expressed		7.36+/-3.1			0.201656	-3.35484	0.584071	<60%	0.023854	<10%
Tissue & Cell	mouse	Muscle_satellite_cells	Satellite cells	A4galt	A4GALT	825	0.01549	TRUE	1.28849e-07	expressed		20.39+/-8.52			0.195244	-3.25689	0.60177	<70%	0.0340772	<10%
Tissue & Cell	human	Eye	microglial cell	A4GALT	A4GALT	209	0.0211789	TRUE	6.19361e-06	expressed	7	6.88+/-2.73	0.847629	stable	0.170702	-2.92389	0.556122	<60%	0.0804661	<10%
Tissue & Cell	human	Salivary_Gland	acinar cell of salivary gland	A4GALT	A4GALT	10147	0.0210214	TRUE	1.51717e-09	expressed	493	331.91+/-131.95	1.7804e-05	stable	0.163239	-2.56717	0.591837	<60%	0.13455	<20%
Tissue & Cell	mouse	Whole_kidney	Distal tubule cells	A4galt	A4GALT	4214	0.0289537	TRUE	7.6918e-13	expressed		185.75+/-70.41			0.157072	-2.6694	0.70354	<80%	0.118061	<20%
Tissue & Cell	human	Skin	T cell	A4GALT	A4GALT	519	0.0200596	TRUE	1.96306e-07	expressed	8	16.26+/-6.51	1.09662e-05	stable	0.116404	-2.81902	0.566327	<60%	0.0980543	<10%
Tissue & Cell	mouse	Left_Ventricle	Endothelial cells	A4galt	A4GALT	1327	0.015315	TRUE	3.0582e-09	expressed		32.45+/-13.59			0.115592	-2.90406	0.650442	<70%	0.0839837	<10%
Tissue & Cell	mouse	Colon	Macrophages	A4galt	A4GALT	8114	0.0197815	TRUE	1.09777e-09	expressed		250.9+/-100.7			0.0805707	-3.4247	0.570796	<60%	0.017918	<10%
Tissue & Cell	human	Pancreas	pancreatic ductal cell	A4GALT	A4GALT	2431	0.0192023	TRUE	6.35702e-17	expressed	78	73.14+/-29.49	0.458883	stable	0.0727241	-3.27098	0.5	<50%	0.0320985	<10%
Tissue & Cell	human	Skin	CD4-positive, alpha-beta memory T cell	A4GALT	A4GALT	339	0.0189715	TRUE	2.21448e-06	expressed	6	10.09+/-4.08	0.000175445	stable	0.0606368	-3.00862	0.52551	<60%	0.0672749	<10%
Tissue & Cell	mouse	Bone_marrow	Fibroblasts	A4galt	A4GALT	10849	0.0166334	TRUE	1.34553e-08	expressed		286.08+/-118.13			0.0581001	-3.664	0.535398	<60%	0.00186875	<10%
Tissue & Cell	mouse	Whole_kidney	Proximal tubule cells	A4galt	A4GALT	16644	0.0153155	TRUE	8.48899e-08	expressed		407.07+/-170.51			0.058074	-2.79316	0.676991	<70%	0.101022	<20%
Tissue & Cell	mouse	Thalamus	Endothelial cells	A4galt	A4GALT	1556	0.0139919	TRUE	1.1292e-09	expressed		35.06+/-14.93			0.0555108	-3.10499	0.632743	<70%	0.0541937	<10%
Tissue & Cell	human	Eye	stromal cell	A4GALT	A4GALT	325	0.018476	TRUE	3.29265e-06	expressed	9	9.44+/-3.83	0.606874	stable	0.0341702	-2.59858	0.586735	<60%	0.129933	<20%
Tissue & Cell	human	Skin	mature NK T cell	A4GALT	A4GALT	605	0.0179537	TRUE	2.21425e-07	expressed	11	17.11+/-6.98	0.000681031	stable	0.00549381	-3.02783	0.520408	<60%	0.0640871	<10%
Tissue & Cell	mouse	Whole_kidney	Acinar cells	A4galt	A4GALT	681	0.0119859	TRUE	5.16011e-06	expressed		13.36+/-5.86			-0.0146508	-1.91993	0.800885	<90%	0.272178	<30%
Tissue & Cell	mouse	Pancreatic_islets	Unknown	A4galt	A4GALT	12209	0.0309736	TRUE	1.3843e-10	expressed		573.28+/-215.22			-0.0334465	-3.55706	0.688525	<70%	0.00659558	<10%
Tissue & Cell	human	Mammary	macrophage	A4GALT	A4GALT	219	0.0169698	TRUE	3.1537e-05	expressed	4	5.88+/-2.42	0.00195239	stable	-0.0508711	-2.97607	0.545918	<60%	0.0732109	<10%
Tissue & Cell	mouse	Hypothalamus	Tanycytes	A4galt	A4GALT	982	0.0113135	TRUE	9.09719e-07	expressed		18.3+/-8.11			-0.0727075	-3.35423	0.588496	<60%	0.0239639	<10%
Tissue & Cell	mouse	Spinal_cord	Endothelial cells	A4galt	A4GALT	4358	0.0149897	TRUE	2.38147e-10	expressed		104.52+/-43.95			-0.0741567	-3.62747	0.544248	<60%	0.00285809	<10%
Tissue & Cell	mouse	Foam_cells_from_aortas	Macrophages	A4galt	A4GALT	208	0.0112498	TRUE	0.00158442	expressed		3.86+/-1.71			-0.0780292	-3.89934	0.49115	<50%	0.000439705	<10%
Tissue & Cell	mouse	Dorsal_midbrain	Endothelial cells	A4galt	A4GALT	1422	0.0137307	TRUE	4.09008e-09	expressed		31.5+/-13.46			-0.0782095	-3.32281	0.597345	<60%	0.0266022	<10%
Tissue & Cell	mouse	Pancreatic_progenitor_cells	Unknown	A4galt	A4GALT	4454	0.0169672	TRUE	9.63473e-11	expressed		119.6+/-49.22			-0.101227	-4.13533	0.622951	<70%	0.000219853	<10%
Tissue & Cell	mouse	Hindbrain	Endothelial cells	A4galt	A4GALT	285	0.0106676	TRUE	0.00093227	expressed		5.04+/-2.26			-0.131168	-4.03683	0.464602	<50%	0.000219853	<10%
Tissue & Cell	mouse	Aorta	Endothelial cells (aorta)	A4galt	A4GALT	2924	0.0116256	TRUE	1.12024e-12	expressed		55.81+/-24.62			-0.15037	-3.82214	0.504425	<60%	0.000439705	<10%
Tissue & Cell	mouse	Testis	Leydig cells	A4galt	A4GALT	709	0.0297688	TRUE	1.71525e-09	expressed		32.08+/-12.11			-0.199479	-4.03335	0.469027	<50%	0.000219853	<10%
Tissue & Cell	mouse	Bone_marrow	Osteoblasts	A4galt	A4GALT	650	0.00983778	TRUE	6.50667e-05	expressed		10.71+/-4.89			-0.21218	-3.82112	0.50885	<60%	0.000439705	<10%
Tissue & Cell	mouse	Spleen	B cells	A4galt	A4GALT	2687	0.0131123	TRUE	6.42911e-16	expressed		57.11+/-24.61			-0.216941	-2.78643	0.681416	<70%	0.102012	<20%
Tissue & Cell	mouse	Nerve	Unknown	A4galt	A4GALT	881	0.012555	TRUE	6.38536e-07	expressed		18.01+/-7.83			-0.251737	-3.46222	0.721311	<80%	0.0150599	<10%
Tissue & Cell	human	Heart	hepatocyte	A4GALT	A4GALT	1089	0.0136968	TRUE	5.44037e-08	expressed	31	24.07+/-10.29	0.00582919	stable	-0.265144	-4.06179	0.392857	<40%	0.000219853	<10%
Tissue & Cell	mouse	Whole_heart	Fibroblasts	A4galt	A4GALT	1179	0.00931374	TRUE	2.35617e-06	expressed		18.52+/-8.56			-0.268958	-4.14169	0.451327	<50%	0.000219853	<10%
Tissue & Cell	mouse	Testis	Unknown	A4galt	A4GALT	22963	0.0240156	TRUE	3.66333e-09	expressed		850+/-331.12			-0.275721	-4.22959	0.57377	<60%	0	<0%
Tissue & Cell	mouse	Cortex_1	Endothelial cells	A4galt	A4GALT	254	0.00916936	TRUE	0.00706924	unpredictable		3.94+/-1.83			-0.282516	-3.59932	0.557522	<60%	0.00406727	<10%
Tissue & Cell	mouse	Embryonic_skin	Fibroblasts	A4galt	A4GALT	705	0.0100311	TRUE	3.25422e-05	expressed		11.81+/-5.37			-0.283539	-4.38121	0.393805	<40%	0	<0%
Tissue & Cell	mouse	Sub-ventricular_zone	Neural stem/precursor cells	A4galt	A4GALT	207	0.00913865	TRUE	0.0131145	unpredictable		3.2+/-1.48			-0.285871	-4.15949	0.442478	<50%	0.000109926	<10%
Tissue & Cell	mouse	Dorsal_midbrain	Microglia	A4galt	A4GALT	232	0.00902862	TRUE	0.0108965	unpredictable		3.55+/-1.65			-0.297984	-3.16634	0.619469	<70%	0.0459492	<10%
Tissue & Cell	human	Salivary_Gland	plasma cell	A4GALT	A4GALT	345	0.0130034	TRUE	5.93521e-05	expressed	12	7.28+/-3.14	1.08177e-06	unstable	-0.317096	-3.12641	0.505102	<60%	0.0517753	<10%
Tissue & Cell	human	Bone_Marrow	common myeloid progenitor	A4GALT	A4GALT	287	0.0129417	TRUE	0.0001294	expressed	9	6.03+/-2.6	4.0714e-05	stable	-0.32185	-4.11176	0.382653	<40%	0.000219853	<10%
Tissue & Cell	mouse	Dura_mater	Macrophages	A4galt	A4GALT	4284	0.0132299	TRUE	6.70128e-10	expressed		91.78+/-39.49			-0.32462	-3.86853	0.495575	<50%	0.000439705	<10%
Tissue & Cell	human	Fat	macrophage	A4GALT	A4GALT	2807	0.0126706	TRUE	4.86522e-14	expressed	70	57.85+/-25.09	0.0382731	stable	-0.343016	-3.61687	0.469388	<50%	0.00340772	<10%
Tissue & Cell	mouse	Skin	Fibroblasts	A4galt	A4GALT	12419	0.0106355	TRUE	1.84237e-06	expressed		219.08+/-98.41			-0.352646	-3.54597	0.561947	<60%	0.00714521	<10%
Tissue & Cell	mouse	Yolk_sack	Mast cells	A4galt	A4GALT	2615	0.0107989	TRUE	2.49169e-17	expressed		46.76+/-20.94			-0.35416	-4.14513	0.446903	<50%	0.000109926	<10%
Tissue & Cell	mouse	Somatosensory_cortex	Unknown	A4galt	A4GALT	1161	0.0106579	TRUE	4.73977e-07	expressed		20.52+/-9.21			-0.356921	-3.79009	0.672131	<70%	0.000549632	<10%
Tissue & Cell	human	Lung	type II pneumocyte	A4GALT	A4GALT	9146	0.0123484	TRUE	1.3337e-07	expressed	257	184.21+/-80.3	0.000490402	stable	-0.368775	-3.88102	0.428571	<50%	0.000439705	<10%
Tissue & Cell	mouse	Tongue	Keratinocytes	A4galt	A4GALT	4311	0.0110925	TRUE	4.79941e-09	expressed		78.93+/-35.15			-0.372091	-4.22994	0.415929	<50%	0	<0%
Tissue & Cell	mouse	Pancreas	Unknown	A4galt	A4GALT	28624	0.0125981	TRUE	1.47959e-06	expressed		586.92+/-254.86			-0.381769	-4.42164	0.52459	<60%	0	<0%
Tissue & Cell	mouse	Cardiac_tissue	Cardiomyocytes	A4galt	A4GALT	3058	0.0101794	TRUE	3.0358e-11	expressed		51.91+/-23.53			-0.384687	-3.16913	0.615044	<70%	0.0455095	<10%
Tissue & Cell	mouse	Hippocampus	Choroid plexus cells	A4galt	A4GALT	303	0.00826696	TRUE	0.0137751	unpredictable		4.29+/-2.04			-0.386116	-4.13012	0.455752	<50%	0.000219853	<10%
Tissue & Cell	mouse	Hind_limb_muscles	Unknown	A4galt	A4GALT	242	0.0082363	TRUE	0.0264264	unpredictable		3.42+/-1.62			-0.389832	-4.83435	0.409836	<50%	0	<0%
Tissue & Cell	human	Thymus	mature NK T cell	A4GALT	A4GALT	274	0.0118801	TRUE	0.000356054	expressed	3	5.33+/-2.34	0.000189181	stable	-0.407439	-3.59976	0.479592	<50%	0.00406727	<10%
Tissue & Cell	mouse	Cortex_3	Endothelial cells	A4galt	A4GALT	662	0.0100982	TRUE	4.26077e-05	expressed		11.16+/-5.07			-0.416819	-3.67754	0.526549	<60%	0.00175882	<10%
Tissue & Cell	human	Thymus	B cell	A4GALT	A4GALT	1919	0.0117303	TRUE	2.09169e-10	expressed	25	36.92+/-16.26	0.00311573	stable	-0.420131	-3.4215	0.494898	<50%	0.0183577	<10%
Tissue & Cell	mouse	Trachea	Follicular cells	A4galt	A4GALT	246	0.00778832	TRUE	0.0468877	unpredictable		3.31+/-1.6			-0.445758	-4.024	0.477876	<50%	0.000329779	<10%
Tissue & Cell	mouse	Neo-cortex	Oligodendrocytes	A4galt	A4GALT	246	0.00778261	TRUE	0.0472642	unpredictable		3.31+/-1.6			-0.446492	-4.02632	0.473451	<50%	0.000329779	<10%
Tissue & Cell	mouse	Intraembryonic_tissues	Mast cells	A4galt	A4GALT	2355	0.0104006	TRUE	4.52093e-13	expressed		40.74+/-18.38			-0.448538	-4.15999	0.438053	<50%	0.000109926	<10%
Tissue & Cell	mouse	Embryonic_fibroblasts	Fibroblasts	A4galt	A4GALT	844	0.00915255	TRUE	3.6581e-05	expressed		13.06+/-6.06			-0.455443	-4.52215	0.362832	<40%	0	<0%
Tissue & Cell	mouse	Cortex	Neural stem/precursor cells	A4galt	A4GALT	203	0.00768094	TRUE	0.0797279	unpredictable		2.7+/-1.31			-0.459641	-4.39525	0.384956	<40%	0	<0%
Tissue & Cell	human	Trachea	CD8-positive, alpha-beta T cell	A4GALT	A4GALT	464	0.0112183	TRUE	7.46532e-05	expressed	6	8.58+/-3.81	0.00562343	stable	-0.464758	-3.58792	0.484694	<50%	0.00472683	<10%
Tissue & Cell	mouse	Thalamus	Interneurons	A4galt	A4GALT	2034	0.00845808	TRUE	3.90662e-09	expressed		29.4+/-13.89			-0.508832	-4.17287	0.429204	<50%	0.000109926	<10%
Tissue & Cell	mouse	Heart	Endothelial cells	A4galt	A4GALT	764	0.0108654	TRUE	7.78286e-06	expressed		13.73+/-6.14			-0.511542	-3.97937	0.486726	<50%	0.000329779	<10%
Tissue & Cell	human	Salivary_Gland	naive B cell	A4GALT	A4GALT	1120	0.0106019	TRUE	6.8703e-07	expressed	13	19.7+/-8.86	0.00242676	stable	-0.521267	-3.51158	0.489796	<50%	0.0100033	<10%
Tissue & Cell	mouse	Sympathetic_nervous_system	Schwann cells	A4galt	A4GALT	2502	0.00734998	TRUE	7.93058e-14	expressed		32.1+/-15.67			-0.522506	-3.78628	0.513274	<60%	0.000549632	<10%
Tissue & Cell	human	Vasculature	macrophage	A4GALT	A4GALT	3301	0.0102568	TRUE	2.21504e-10	expressed	65	56.41+/-25.53	0.138573	stable	-0.554367	-3.77427	0.44898	<50%	0.000549632	<10%
Tissue & Cell	mouse	Bone_marrow	Stromal cells	A4galt	A4GALT	1600	0.0109662	TRUE	1.03228e-08	expressed		29+/-12.94			-0.560895	-3.39214	0.579646	<60%	0.0207761	<10%
Tissue & Cell	mouse	Ventral_midbrain	Oligodendrocytes	A4galt	A4GALT	252	0.00686488	TRUE	0.168841	unpredictable		3.05+/-1.52			-0.571964	-3.86755	0.5	<50%	0.000439705	<10%
Tissue & Cell	mouse	Skin	Unknown	A4galt	A4GALT	7831	0.00861606	TRUE	6.81553e-06	expressed		115.01+/-54.09			-0.587128	-4.30285	0.557377	<60%	0	<0%
Tissue & Cell	mouse	Pons	Endothelial cells	A4galt	A4GALT	1369	0.00710648	TRUE	6.76389e-05	expressed		17.08+/-8.41			-0.588311	-3.72495	0.522124	<60%	0.000769484	<10%
Tissue & Cell	mouse	ES-derived_embryoid_body	Unknown	A4galt	A4GALT	7281	0.0139461	TRUE	1.53492e-08	expressed		163.58+/-69.69			-0.593211	-4.52333	0.491803	<50%	0	<0%
Tissue & Cell	mouse	Stria_terminalis__brain_	Cajal-Retzius cells	A4galt	A4GALT	251	0.00666599	TRUE	0.225256	unpredictable		2.97+/-1.48			-0.601364	-3.73596	0.517699	<60%	0.000659558	<10%
Tissue & Cell	mouse	Lung_endoderm	Ependymal cells	A4galt	A4GALT	250	0.00662733	TRUE	0.238888	unpredictable		2.94+/-1.47			-0.607181	-4.50843	0.371681	<40%	0	<0%
Tissue & Cell	mouse	Bone_marrow	B cells	A4galt	A4GALT	803	0.00696261	TRUE	0.00503459	unpredictable		9.85+/-4.87			-0.609707	-3.09446	0.637168	<70%	0.0560624	<10%
Tissue & Cell	mouse	Olfactory_bulb	Astrocytes	A4galt	A4GALT	833	0.00697168	TRUE	0.00405221	expressed		10.22+/-5.06			-0.622191	-3.67338	0.530973	<60%	0.00186875	<10%
Tissue & Cell	mouse	Hippocampus__ca1_	Astrocytes	A4galt	A4GALT	289	0.00650464	TRUE	0.241246	unpredictable		3.35+/-1.69			-0.625867	-3.14719	0.623894	<70%	0.0480378	<10%
Tissue & Cell	human	Skin	CD8-positive, alpha-beta memory T cell	A4GALT	A4GALT	857	0.00942312	TRUE	2.22417e-05	expressed	8	13.6+/-6.27	0.000565962	stable	-0.639137	-3.66453	0.464286	<50%	0.00186875	<10%
Tissue & Cell	mouse	Muscle	Endothelial cells	A4galt	A4GALT	696	0.00633405	TRUE	0.0657295	unpredictable		7.89+/-4			-0.65452	-3.61147	0.553097	<60%	0.00340772	<10%
Tissue & Cell	mouse	Dermis	Unknown	A4galt	A4GALT	331	0.00622116	TRUE	0.3255	unpredictable		3.7+/-1.88			-0.670426	-4.3967	0.540984	<60%	0	<0%
Tissue & Cell	mouse	Embryonic_kidney	Unknown	A4galt	A4GALT	2673	0.00790162	TRUE	2.57977e-13	expressed		36.46+/-17.49			-0.692744	-4.52792	0.47541	<50%	0	<0%
Tissue & Cell	mouse	Dura_mater	T memory cells	A4galt	A4GALT	211	0.005863	TRUE	0.664478	unpredictable		2.25+/-1.16			-0.729721	-4.1813	0.424779	<50%	0.000109926	<10%
Tissue & Cell	human	Lymph_Node	mature NK T cell	A4GALT	A4GALT	683	0.00859513	TRUE	0.000309813	expressed	7	10.01+/-4.71	0.00831028	stable	-0.731107	-3.89016	0.423469	<50%	0.000439705	<10%
Tissue & Cell	mouse	Lung	Mesothelial cells	A4galt	A4GALT	293	0.00579104	TRUE	0.646556	unpredictable		3.09+/-1.6			-0.74207	-4.05576	0.460177	<50%	0.000219853	<10%
Tissue & Cell	human	Liver	nk cell	A4GALT	A4GALT	245	0.00831204	TRUE	0.0231642	unpredictable	2	3.49+/-1.65	0.00052595	stable	-0.764599	-3.96552	0.397959	<40%	0.000329779	<10%
Tissue & Cell	human	Thymus	macrophage	A4GALT	A4GALT	461	0.00829117	TRUE	0.00316848	expressed	6	6.55+/-3.11	0.426174	stable	-0.767112	-4.14887	0.367347	<40%	0.000109926	<10%
Tissue & Cell	human	Spleen	naive B cell	A4GALT	A4GALT	1044	0.0082627	TRUE	3.90017e-05	expressed	10	14.79+/-7.02	0.00531575	stable	-0.770552	-3.83915	0.438776	<50%	0.000439705	<10%
Tissue & Cell	mouse	Olfactory_bulb	Purkinje neurons	A4galt	A4GALT	1540	0.00567007	TRUE	0.0823348	unpredictable		15.96+/-8.32			-0.792973	-3.62069	0.548673	<60%	0.00340772	<10%
Tissue & Cell	human	Salivary_Gland	T cell	A4GALT	A4GALT	227	0.00807947	TRUE	0.0378785	unpredictable	2	3.16+/-1.51	0.00217724	stable	-0.792978	-3.03531	0.515306	<60%	0.0630977	<10%
Tissue & Cell	human	Eye	Muller cell	A4GALT	A4GALT	360	0.00802278	TRUE	0.0118687	unpredictable	4	4.97+/-2.38	0.0751873	stable	-0.800018	-3.95396	0.413265	<50%	0.000329779	<10%
Tissue & Cell	mouse	Pancreatic_islets	Acinar cells	A4galt	A4GALT	1208	0.00643003	TRUE	0.00295424	expressed		13.87+/-7			-0.804465	-4.62881	0.340708	<40%	0	<0%
Tissue & Cell	mouse	Spinal_cord	Neurons	A4galt	A4GALT	212	0.00536984	FALSE	0.995396	unpredictable		2.1+/-1.11			-0.817584	-4.54693	0.353982	<40%	0	<0%
Tissue & Cell	mouse	Pituitary_gland	Anterior pituitary gland cells	A4galt	A4GALT	7471	0.00671968	TRUE	0.000803282	expressed		88.94+/-44.4			-0.821792	-4.21981	0.420354	<50%	0	<0%
Tissue & Cell	mouse	Lung	Myofibroblasts	A4galt	A4GALT	1231	0.00614218	TRUE	0.011312	unpredictable		13.61+/-6.95			-0.824429	-4.37982	0.39823	<40%	0	<0%
Tissue & Cell	mouse	Mammary_epithelial_cells	Unknown	A4galt	A4GALT	3700	0.00653954	TRUE	9.20576e-06	expressed		43.07+/-21.65			-0.831898	-4.56554	0.459016	<50%	0	<0%
Tissue & Cell	human	Salivary_Gland	macrophage	A4GALT	A4GALT	1761	0.00770086	TRUE	4.45521e-07	expressed	22	23.5+/-11.35	0.551355	stable	-0.840972	-4.07827	0.387755	<40%	0.000219853	<10%
Tissue & Cell	human	Large_Intestine	CD8-positive, alpha-beta T cell	A4GALT	A4GALT	2147	0.00765198	TRUE	4.6164e-09	expressed	17	28.5+/-13.78	0.00106185	stable	-0.847339	-3.74543	0.454082	<50%	0.000659558	<10%
Tissue & Cell	human	Eye	eye photoreceptor cell	A4GALT	A4GALT	891	0.00764571	TRUE	0.000448726	expressed	7	11.82+/-5.72	0.000968539	stable	-0.848159	-3.87636	0.433673	<50%	0.000439705	<10%
Tissue & Cell	human	Skin	mast cell	A4GALT	A4GALT	645	0.00755788	TRUE	0.00313863	expressed	4	8.47+/-4.11	7.0639e-05	stable	-0.859713	-3.66905	0.459184	<50%	0.00186875	<10%
Tissue & Cell	mouse	Thalamus	Neurons	A4galt	A4GALT	279	0.00509527	FALSE	0.762668	unpredictable		2.66+/-1.43			-0.87007	-4.51627	0.367257	<40%	0	<0%
Tissue & Cell	mouse	Lung_endoderm	Unknown	A4galt	A4GALT	1129	0.00565314	TRUE	0.295936	unpredictable		11.67+/-6.09			-0.874336	-4.87794	0.393443	<40%	0	<0%
Tissue & Cell	mouse	Heart	Pericytes	A4galt	A4GALT	240	0.00490876	FALSE	0.651133	unpredictable		2.22+/-1.2			-0.907362	-4.67685	0.318584	<40%	0	<0%
Tissue & Cell	mouse	Cerebellum	Unknown	A4galt	A4GALT	447	0.00477043	FALSE	0.372955	unpredictable		4.04+/-2.21			-0.935946	-4.03655	0.639344	<70%	0.000219853	<10%
Tissue & Cell	human	Thymus	monocyte	A4GALT	A4GALT	434	0.00692155	TRUE	0.0533975	unpredictable	5	5.3+/-2.62	0.611674	stable	-0.947664	-4.24908	0.352041	<40%	0	<0%
Tissue & Cell	mouse	Amygdala	Interneurons	A4galt	A4GALT	261	0.00466532	FALSE	0.473526	unpredictable		2.32+/-1.28			-0.958226	-4.60996	0.345133	<40%	0	<0%
Tissue & Cell	human	Mammary	T cell	A4GALT	A4GALT	2324	0.00679832	TRUE	2.09765e-09	expressed	14	27.94+/-13.9	0.000176287	stable	-0.965627	-3.60445	0.47449	<50%	0.00406727	<10%
Tissue & Cell	mouse	CD24__CD45-_neuronal_cells	Unknown	A4galt	A4GALT	859	0.00538789	TRUE	0.973916	unpredictable		8.54+/-4.52			-0.972558	-4.21627	0.590164	<60%	0	<0%
Tissue & Cell	mouse	Mouse_embryonic_fibroblasts	Unknown	A4galt	A4GALT	2357	0.00489456	FALSE	5.31299e-07	unexpressed		21.73+/-11.8			-0.977092	-5.19922	0.327869	<40%	0	<0%
Tissue & Cell	human	Salivary_Gland	memory B cell	A4GALT	A4GALT	2879	0.00671839	TRUE	5.39897e-09	expressed	27	34.27+/-17.11	0.065716	stable	-0.977455	-4.13698	0.377551	<40%	0.000219853	<10%
Tissue & Cell	mouse	Sub-ventricular_zone	Microglia	A4galt	A4GALT	301	0.00456811	FALSE	0.375197	unpredictable		2.63+/-1.46			-0.979283	-4.16546	0.433628	<50%	0.000109926	<10%
Tissue & Cell	mouse	Peripheral_lymph_node	T cells	A4galt	A4GALT	919	0.0046588	FALSE	0.063639	unpredictable		8.16+/-4.49			-0.985816	-4.29102	0.40708	<50%	0	<0%
Tissue & Cell	mouse	Muscle	B cells	A4galt	A4GALT	302	0.0045254	FALSE	0.351192	unpredictable		2.62+/-1.45			-0.988678	-4.26336	0.411504	<50%	0	<0%
Tissue & Cell	mouse	Pancreatic_islets	Beta cells	A4galt	A4GALT	303	0.00451318	FALSE	0.343805	unpredictable		2.62+/-1.46			-0.991381	-3.6353	0.539823	<60%	0.00230845	<10%
Tissue & Cell	human	Fat	T cell	A4GALT	A4GALT	1715	0.00648613	TRUE	5.19011e-05	expressed	12	19.83+/-9.99	0.00182183	stable	-1.01264	-3.96102	0.403061	<50%	0.000329779	<10%
Tissue & Cell	mouse	Aorta	Unknown	A4galt	A4GALT	425	0.00440225	FALSE	0.187518	unpredictable		3.61+/-2.02			-1.01627	-4.21161	0.606557	<70%	0.000109926	<10%
Tissue & Cell	mouse	Mandible	Unknown	A4galt	A4GALT	211	0.00438209	FALSE	0.387692	unpredictable		1.79+/-1			-1.02086	-4.77736	0.442623	<50%	0	<0%
Tissue & Cell	human	Pancreas	myeloid cell	A4GALT	A4GALT	1862	0.0063832	TRUE	2.22188e-05	expressed	18	21.25+/-10.75	0.181469	stable	-1.02863	-4.41221	0.326531	<40%	0	<0%
Tissue & Cell	mouse	Pancreas	Alpha cells	A4galt	A4GALT	6265	0.00639064	TRUE	0.00161116	expressed		71.55+/-36.18			-1.02954	-5.17025	0.190265	<20%	0	<0%
Tissue & Cell	mouse	Olfactory_bulb	Unknown	A4galt	A4GALT	3706	0.00478333	FALSE	0.000430478	unexpressed		33.57+/-18.34			-1.03151	-4.47818	0.508197	<60%	0	<0%
Tissue & Cell	mouse	Choroid_plexus	Macrophages	A4galt	A4GALT	6098	0.00570298	TRUE	0.122656	unpredictable		63.48+/-33.07			-1.04446	-4.42716	0.380531	<40%	0	<0%
Tissue & Cell	human	Lymph_Node	B cell	A4GALT	A4GALT	15249	0.00618948	TRUE	0.0425901	unpredictable	108	169.66+/-86.49	0.00385795	stable	-1.05945	-4.22545	0.362245	<40%	0	<0%
Tissue & Cell	human	Lymph_Node	innate lymphoid cell	A4GALT	A4GALT	2420	0.0061846	TRUE	2.57297e-09	expressed	14	26.91+/-13.72	0.000339807	stable	-1.06024	-3.94879	0.418367	<50%	0.000329779	<10%
Tissue & Cell	mouse	Small_intestine	Enterocytes	A4galt	A4GALT	530	0.00432358	FALSE	0.10263	unpredictable		4.44+/-2.5			-1.076	-4.83005	0.256637	<30%	0	<0%
Tissue & Cell	mouse	Pancreatic_progenitor_cells	Alpha cells	A4galt	A4GALT	876	0.00456194	FALSE	0.0506874	unpredictable		7.65+/-4.24			-1.07738	-5.1415	0.19469	<20%	0	<0%
Tissue & Cell	human	Bladder	macrophage	A4GALT	A4GALT	4876	0.00604032	TRUE	0.0032665	expressed	56	53.18+/-27.28	0.640898	stable	-1.08385	-4.24423	0.357143	<40%	0	<0%
Tissue & Cell	mouse	Somatosensory_cortex	Oligodendrocytes	A4galt	A4GALT	324	0.00405806	FALSE	0.151057	unpredictable		2.59+/-1.48			-1.09768	-4.6315	0.336283	<40%	0	<0%
Tissue & Cell	mouse	Mammary_epithelial_cells	Mammary epithelial cells	A4galt	A4GALT	2287	0.00482244	FALSE	1.44687e-06	unexpressed		20.85+/-11.37			-1.10441	-4.96602	0.234513	<30%	0	<0%
Tissue & Cell	mouse	Dermis	Schwann cells	A4galt	A4GALT	224	0.0040197	FALSE	0.234963	unpredictable		1.78+/-1.02			-1.10718	-4.7587	0.283186	<30%	0	<0%
Tissue & Cell	mouse	Ventral_midbrain	Neurons	A4galt	A4GALT	301	0.00400193	FALSE	0.154506	unpredictable		2.38+/-1.37			-1.11161	-4.87892	0.252212	<30%	0	<0%
Tissue & Cell	human	Lung	classical monocyte	A4GALT	A4GALT	1487	0.0058459	TRUE	0.021274	unpredictable	9	15.79+/-8.17	0.00109849	stable	-1.11656	-3.96031	0.408163	<50%	0.000329779	<10%
Tissue & Cell	human	Thymus	innate lymphoid cell	A4GALT	A4GALT	2594	0.00583001	TRUE	2.38e-12	expressed	19	27.49+/-14.23	0.0128147	stable	-1.11928	-4.3739	0.336735	<40%	0	<0%
Tissue & Cell	mouse	Pancreatic_progenitor_cells	Delta cells	A4galt	A4GALT	567	0.00389572	FALSE	0.0284269	unpredictable		4.39+/-2.55			-1.13851	-4.79904	0.274336	<30%	0	<0%
Tissue & Cell	mouse	Pancreatic_islets	Delta cells	A4galt	A4GALT	1069	0.00394656	FALSE	0.0015458	unexpressed		8.36+/-4.83			-1.16032	-4.89059	0.247788	<30%	0	<0%
Tissue & Cell	human	Bladder	b cell	A4GALT	A4GALT	251	0.0055838	TRUE	0.835029	unpredictable	2	2.57+/-1.35	0.0668869	stable	-1.16243	-4.26492	0.346939	<40%	0	<0%
Tissue & Cell	mouse	Pancreatic_islets	Alpha cells	A4galt	A4GALT	5580	0.00467641	FALSE	0.00559243	unpredictable		49.66+/-27.31			-1.17388	-4.72852	0.300885	<40%	0	<0%
Tissue & Cell	mouse	Submandibular_Gland	Salivary mucous cells	A4galt	A4GALT	413	0.00373777	FALSE	0.0500043	unpredictable		3.1+/-1.82			-1.17989	-4.56951	0.349558	<40%	0	<0%
Tissue & Cell	human	Muscle	T cell	A4GALT	A4GALT	407	0.00548679	TRUE	0.875692	unpredictable	2	4.11+/-2.16	0.000235719	stable	-1.17996	-3.8078	0.443878	<50%	0.000439705	<10%
Tissue & Cell	mouse	Embryonic_kidney	Endothelial cells	A4galt	A4GALT	219	0.00373714	FALSE	0.167001	unpredictable		1.65+/-0.97			-1.18006	-5.12925	0.199115	<20%	0	<0%
Tissue & Cell	mouse	Pancreas	Macrophages	A4galt	A4GALT	421	0.00372798	FALSE	0.0466351	unpredictable		3.16+/-1.85			-1.18252	-5.1031	0.20354	<30%	0	<0%
Tissue & Cell	mouse	Olfactory_bulb	Schwann cells	A4galt	A4GALT	1360	0.0039967	FALSE	0.000257255	unexpressed		10.74+/-6.18			-1.23947	-4.52822	0.358407	<40%	0	<0%
Tissue & Cell	mouse	Testis	Germ cells	A4galt	A4GALT	1651	0.00367137	FALSE	7.62898e-06	unexpressed		12.25+/-7.22			-1.24055	-5.26903	0.176991	<20%	0	<0%
Tissue & Cell	human	Muscle	macrophage	A4GALT	A4GALT	1989	0.00516249	FALSE	0.018613	unpredictable	14	19.13+/-10.23	0.0326754	stable	-1.24088	-4.30034	0.341837	<40%	0	<0%
Tissue & Cell	human	Prostate	T cell	A4GALT	A4GALT	586	0.0051064	FALSE	0.609514	unpredictable	3	5.59+/-3	0.000784651	stable	-1.25181	-4.14493	0.372449	<40%	0.000109926	<10%
Tissue & Cell	mouse	SVZ-derived_neural_stem_cells	Unknown	A4galt	A4GALT	360	0.00337125	FALSE	0.0355706	unpredictable		2.51+/-1.52			-1.2831	-5.04544	0.344262	<40%	0	<0%
Tissue & Cell	mouse	Cortical_cells	Unknown	A4galt	A4GALT	765	0.0033814	FALSE	0.00211681	unexpressed		5.35+/-3.23			-1.29137	-5.29051	0.311475	<40%	0	<0%
Tissue & Cell	mouse	Lung	Macrophages	A4galt	A4GALT	224	0.00330194	FALSE	0.0901006	unpredictable		1.54+/-0.94			-1.30387	-4.74185	0.287611	<30%	0	<0%
Tissue & Cell	mouse	Mammary_gland	Unknown	A4galt	A4GALT	982	0.00331056	FALSE	0.000395909	unexpressed		6.76+/-4.11			-1.31881	-4.95079	0.360656	<40%	0	<0%
Tissue & Cell	mouse	Pituitary_gland	Unknown	A4galt	A4GALT	1011	0.00366587	FALSE	0.000892617	unexpressed		7.49+/-4.42			-1.32637	-4.92996	0.377049	<40%	0	<0%
Tissue & Cell	human	Prostate	myeloid cell	A4GALT	A4GALT	365	0.00469931	FALSE	0.392611	unpredictable	3	3.26+/-1.79	0.512263	stable	-1.33489	-4.76029	0.27551	<30%	0	<0%
Tissue & Cell	mouse	Sorted_myeloid_cells	Macrophages	A4galt	A4GALT	394	0.00319372	FALSE	0.019966	unpredictable		2.65+/-1.63			-1.3372	-4.80021	0.265487	<30%	0	<0%
Tissue & Cell	mouse	Lung	Pulmonary alveolar type II cells	A4galt	A4GALT	1047	0.00339918	FALSE	0.000320372	unexpressed		7.35+/-4.43			-1.34043	-4.383	0.389381	<40%	0	<0%
Tissue & Cell	mouse	Mammary_epithelial_cells	Myoepithelial cells	A4galt	A4GALT	4898	0.00387981	FALSE	4.22909e-05	unexpressed		37.84+/-21.96			-1.34097	-4.77104	0.278761	<30%	0	<0%
Tissue & Cell	mouse	Whole_heart	Cardiomyocytes	A4galt	A4GALT	7133	0.00335151	FALSE	6.8791e-05	unexpressed		49.55+/-30.03			-1.34099	-4.63633	0.331858	<40%	0	<0%
Tissue & Cell	mouse	Heart	Cardiomyocytes	A4galt	A4GALT	1558	0.00317465	FALSE	3.76751e-06	unexpressed		10.42+/-6.42			-1.34318	-4.91275	0.238938	<30%	0	<0%
Tissue & Cell	mouse	Kidney	Unknown	A4galt	A4GALT	860	0.00328108	FALSE	0.000854356	unexpressed		5.89+/-3.59			-1.34737	-5.50675	0.229508	<30%	0	<0%
Tissue & Cell	mouse	Macrophage_from_E14.5	Unknown	A4galt	A4GALT	1813	0.00364593	FALSE	1.53687e-06	unexpressed		13.38+/-7.91			-1.37114	-5.30625	0.295082	<30%	0	<0%
Tissue & Cell	mouse	Dorsal_root_ganglion	Schwann cells	A4galt	A4GALT	899	0.00302589	FALSE	0.000350525	unexpressed		5.81+/-3.63			-1.39118	-4.74005	0.29646	<30%	0	<0%
Tissue & Cell	mouse	CD45__cells	Macrophages	A4galt	A4GALT	1765	0.00418264	FALSE	2.15875e-05	unexpressed		14.42+/-8.19			-1.40445	-4.68915	0.314159	<40%	0	<0%
Tissue & Cell	mouse	Amygdala	Unknown	A4galt	A4GALT	557	0.00297457	FALSE	0.00375686	unexpressed		3.56+/-2.24			-1.40828	-4.83118	0.42623	<50%	0	<0%
Tissue & Cell	mouse	Pancreatic_islets	Enteroendocrine cells	A4galt	A4GALT	2922	0.00385435	FALSE	5.17484e-09	unexpressed		22.47+/-13.06			-1.41513	-4.90557	0.243363	<30%	0	<0%
Tissue & Cell	mouse	Neonatal_mouse_stomach_explants	Macrophages	A4galt	A4GALT	1679	0.00376278	FALSE	8.22194e-06	unexpressed		12.68+/-7.43			-1.41829	-5.36861	0.159292	<20%	0	<0%
Tissue & Cell	mouse	Hypothalamus	Neurons	A4galt	A4GALT	4626	0.00390471	FALSE	2.91316e-05	unexpressed		35.91+/-20.8			-1.41891	-5.02581	0.230088	<30%	0	<0%
Tissue & Cell	mouse	Dorsal_midbrain	Neurons	A4galt	A4GALT	1078	0.00324223	FALSE	0.00016906	unexpressed		7.32+/-4.48			-1.41949	-5.06628	0.212389	<30%	0	<0%
Tissue & Cell	mouse	Medulla_oblongata	Oligodendrocytes	A4galt	A4GALT	381	0.00293743	FALSE	0.0140491	unpredictable		2.41+/-1.52			-1.42085	-4.67198	0.327434	<40%	0	<0%
Tissue & Cell	mouse	Ventral_midbrain	Astrocytes	A4galt	A4GALT	607	0.00287801	FALSE	0.00211887	unexpressed		3.79+/-2.41			-1.44128	-3.2407	0.606195	<70%	0.0361658	<10%
Tissue & Cell	mouse	Visual_cortex	Neurons	A4galt	A4GALT	1357	0.00309984	FALSE	1.52809e-05	unexpressed		8.92+/-5.54			-1.4566	-5.48877	0.141593	<20%	0	<0%
Tissue & Cell	human	Lung	type I pneumocyte	A4GALT	A4GALT	211	0.00407061	FALSE	0.267205	unpredictable	2	1.69+/-0.97	0.156686	stable	-1.47851	-4.72759	0.280612	<30%	0	<0%
Tissue & Cell	mouse	Intestinal_organoid_epithelial_cells	Enterocytes	A4galt	A4GALT	903	0.00295578	FALSE	0.000290043	unexpressed		5.75+/-3.62			-1.48523	-5.30988	0.172566	<20%	0	<0%
Tissue & Cell	mouse	Hippocampus	Interneurons	A4galt	A4GALT	1189	0.00274946	FALSE	2.33156e-05	unexpressed		7.2+/-4.63			-1.48698	-4.79961	0.269912	<30%	0	<0%
Tissue & Cell	mouse	Cortex_3	Interneurons	A4galt	A4GALT	430	0.00273796	FALSE	0.00660979	unpredictable		2.6+/-1.67			-1.49117	-5.18965	0.185841	<20%	0	<0%
Tissue & Cell	mouse	Hippocampus	Oligodendrocytes	A4galt	A4GALT	291	0.00273614	FALSE	0.0223254	unpredictable		1.76+/-1.13			-1.49183	-5.21508	0.181416	<20%	0	<0%
Tissue & Cell	mouse	Thalamus	Oligodendrocytes	A4galt	A4GALT	493	0.00272072	FALSE	0.00381814	unexpressed		2.97+/-1.91			-1.49749	-4.82137	0.261062	<30%	0	<0%
Tissue & Cell	mouse	Hypothalamus	Ependymal cells	A4galt	A4GALT	528	0.00269028	FALSE	0.00272569	unexpressed		3.15+/-2.04			-1.50874	-4.74164	0.292035	<30%	0	<0%
Tissue & Cell	mouse	Whole_heart	Endothelial cells	A4galt	A4GALT	741	0.00268667	FALSE	0.000528878	unexpressed		4.42+/-2.86			-1.51141	-5.49283	0.137168	<20%	0	<0%
Tissue & Cell	mouse	Embryonic_hindbrain	Unknown	A4galt	A4GALT	2183	0.00272963	FALSE	1.02015e-09	unexpressed		13.16+/-8.48			-1.51697	-5.71551	0.213115	<30%	0	<0%
Tissue & Cell	human	Liver	macrophage	A4GALT	A4GALT	1381	0.00381769	FALSE	0.000111738	unexpressed	8	10.54+/-6.15	0.0725025	stable	-1.54266	-4.56244	0.30102	<40%	0	<0%
Tissue & Cell	human	Kidney	macrophage	A4GALT	A4GALT	321	0.00375347	FALSE	0.0909171	unpredictable	2	2.42+/-1.42	0.18956	stable	-1.55962	-4.69381	0.290816	<30%	0	<0%
Tissue & Cell	human	Liver	endothelial cell	A4GALT	A4GALT	267	0.00369117	FALSE	0.11538	unpredictable	1	1.99+/-1.17	0.000955653	stable	-1.57636	-4.72494	0.285714	<30%	0	<0%
Tissue & Cell	mouse	Stria_terminalis__brain_	Neurons	A4galt	A4GALT	5314	0.00303212	FALSE	5.69147e-06	unexpressed		34.41+/-21.49			-1.6015	-4.67615	0.323009	<40%	0	<0%
Tissue & Cell	mouse	Dura_mater	Microglia	A4galt	A4GALT	1205	0.00242771	FALSE	1.05928e-05	unexpressed		6.73+/-4.49			-1.61143	-4.72471	0.30531	<40%	0	<0%
Tissue & Cell	mouse	Enteric_nervous_system	Schwann cells	A4galt	A4GALT	2905	0.00253445	FALSE	9.36933e-11	unexpressed		16.68+/-11			-1.61318	-5.03011	0.225664	<30%	0	<0%
Tissue & Cell	mouse	Cortex	Neuroendocrine cells	A4galt	A4GALT	517	0.00235526	FALSE	0.00165207	unexpressed		2.83+/-1.91			-1.64173	-4.45814	0.376106	<40%	0	<0%
Tissue & Cell	mouse	Somatosensory_cortex	Astrocytes	A4galt	A4GALT	721	0.00235488	FALSE	0.000326921	unexpressed		3.95+/-2.66			-1.64189	-4.69962	0.309735	<40%	0	<0%
Tissue & Cell	mouse	Bed_nucleus_of_the_stria_terminalis	Astrocytes	A4galt	A4GALT	1760	0.00236383	FALSE	9.61343e-08	unexpressed		9.66+/-6.51			-1.65628	-4.36067	0.402655	<50%	0	<0%
Tissue & Cell	mouse	Lung	NK cells	A4galt	A4GALT	493	0.0022938	FALSE	0.00182549	unexpressed		2.66+/-1.8			-1.66817	-5.05777	0.221239	<30%	0	<0%
Tissue & Cell	mouse	Macrophage_from_E14.5	Mast cells	A4galt	A4GALT	1327	0.00239758	FALSE	3.98924e-06	unexpressed		7.35+/-4.93			-1.67251	-5.93681	0.0752212	<10%	0	<0%
Tissue & Cell	human	Bladder	plasma cell	A4GALT	A4GALT	1141	0.00333498	FALSE	0.000138819	unexpressed	8	7.9+/-4.79	0.92378	stable	-1.67784	-4.46283	0.321429	<40%	0	<0%
Tissue & Cell	human	Thymus	plasma cell	A4GALT	A4GALT	1554	0.00332459	FALSE	5.89292e-06	unexpressed	9	10.73+/-6.52	0.237161	stable	-1.68096	-5.15315	0.219388	<30%	0	<0%
Tissue & Cell	human	Kidney	CD8-positive, alpha-beta T cell	A4GALT	A4GALT	241	0.00328069	FALSE	0.0763576	unpredictable	1	1.65+/-1.01	0.00778468	stable	-1.69425	-4.50708	0.311224	<40%	0	<0%
Tissue & Cell	mouse	Macrophage_from_E14.5	Macrophages	A4galt	A4GALT	14373	0.00318911	FALSE	0.000403511	unexpressed		96.4+/-59.29			-1.70626	-5.7182	0.119469	<20%	0	<0%
Tissue & Cell	mouse	Hindbrain	Astrocytes	A4galt	A4GALT	1021	0.00231507	FALSE	3.29044e-05	unexpressed		5.53+/-3.75			-1.73011	-5.48692	0.146018	<20%	0	<0%
Tissue & Cell	mouse	Pons	Oligodendrocytes	A4galt	A4GALT	441	0.00212622	FALSE	0.00220257	unexpressed		2.27+/-1.58			-1.74404	-5.32514	0.168142	<20%	0	<0%
Tissue & Cell	human	Lymph_Node	type I NK T cell	A4GALT	A4GALT	3758	0.00311741	FALSE	2.29541e-07	unexpressed	14	24.81+/-15.36	0.00425632	stable	-1.7453	-4.8406	0.265306	<30%	0	<0%
Tissue & Cell	human	Thymus	memory B cell	A4GALT	A4GALT	1845	0.00310676	FALSE	2.21463e-07	unexpressed	6	12.15+/-7.53	0.00128495	stable	-1.74872	-4.8087	0.270408	<30%	0	<0%
Tissue & Cell	mouse	Mammary_tissue	T memory cells	A4galt	A4GALT	534	0.00207522	FALSE	0.000904487	unexpressed		2.7+/-1.89			-1.76831	-5.05915	0.216814	<30%	0	<0%
Tissue & Cell	mouse	Skeletal_muscle_macrophages_from_hindlimb	Macrophages	A4galt	A4GALT	233	0.00206745	FALSE	0.0163573	unpredictable		1.18+/-0.83			-1.77207	-5.33043	0.163717	<20%	0	<0%
Tissue & Cell	human	Large_Intestine	transit amplifying cell of large intestine	A4GALT	A4GALT	208	0.00299215	FALSE	0.0688613	unpredictable	1	1.33+/-0.84	0.0817712	stable	-1.78631	-5.19806	0.214286	<30%	0	<0%
Tissue & Cell	mouse	Hippocampus__ca1_	Neurons	A4galt	A4GALT	438	0.00199182	FALSE	0.00184509	unexpressed		2.16+/-1.53			-1.80933	-5.56746	0.128319	<20%	0	<0%
Tissue & Cell	human	Tongue	leukocyte	A4GALT	A4GALT	2109	0.00291997	FALSE	5.28325e-09	unexpressed	14	13.31+/-8.41	0.709992	stable	-1.81073	-4.50633	0.316327	<40%	0	<0%
Tissue & Cell	human	Spleen	mature NK T cell	A4GALT	A4GALT	2439	0.00289715	FALSE	1.31083e-12	unexpressed	8	15.31+/-9.69	0.00249964	stable	-1.81858	-5.08396	0.234694	<30%	0	<0%
Tissue & Cell	human	Salivary_Gland	monocyte	A4GALT	A4GALT	426	0.0028284	FALSE	0.00800711	unpredictable	2	2.63+/-1.68	0.100428	stable	-1.84259	-5.02536	0.244898	<30%	0	<0%
Tissue & Cell	mouse	Mammary_tissue	Myoepithelial cells	A4galt	A4GALT	267	0.00191081	FALSE	0.00913736	unpredictable		1.29+/-0.92			-1.85086	-5.86743	0.10177	<20%	0	<0%
Tissue & Cell	mouse	Bone_marrow	Unknown	A4galt	A4GALT	3628	0.00274289	FALSE	5.37594e-08	unexpressed		21.94+/-14.13			-1.85459	-5.38276	0.262295	<30%	0	<0%
Tissue & Cell	mouse	Cardiac_progenitor_cells	Unknown	A4galt	A4GALT	256	0.0018942	FALSE	0.0101267	unpredictable		1.23+/-0.88			-1.85959	-6.13341	0.0819672	<10%	0	<0%
Tissue & Cell	human	Kidney	B cell	A4GALT	A4GALT	341	0.00271933	FALSE	0.0138096	unpredictable	1	2.05+/-1.32	0.00163684	stable	-1.88192	-4.53495	0.306122	<40%	0	<0%
Tissue & Cell	mouse	Bed_nucleus_of_the_stria_terminalis	Neurons	A4galt	A4GALT	12155	0.00215243	FALSE	3.03621e-05	unexpressed		62.92+/-43.59			-1.88204	-5.08618	0.207965	<30%	0	<0%
Tissue & Cell	human	Spleen	regulatory T cell	A4GALT	A4GALT	288	0.00271793	FALSE	0.0223467	unpredictable	1	1.73+/-1.12	0.00709117	stable	-1.88243	-5.20394	0.209184	<30%	0	<0%
Tissue & Cell	mouse	Muscle_satellite_cells	Myocytes	A4galt	A4GALT	419	0.00184993	FALSE	0.00178631	unexpressed		1.98+/-1.44			-1.88324	-6.18187	0.0530973	<10%	0	<0%
Tissue & Cell	human	Liver	monocyte	A4GALT	A4GALT	612	0.0026973	FALSE	0.00142984	unexpressed	2	3.66+/-2.37	0.00436315	stable	-1.89005	-4.91381	0.255102	<30%	0	<0%
Tissue & Cell	mouse	Pancreas	Beta cells	A4galt	A4GALT	797	0.00202502	FALSE	0.000103118	unexpressed		3.98+/-2.81			-1.89181	-5.9894	0.0707965	<10%	0	<0%
Tissue & Cell	mouse	Cortex	Unknown	A4galt	A4GALT	41883	0.00215577	FALSE	0.000251781	unexpressed		217.02+/-150.28			-1.94573	-5.99725	0.163934	<20%	0	<0%
Tissue & Cell	mouse	Lung	Alveolar macrophages	A4galt	A4GALT	1917	0.00181753	FALSE	6.89765e-09	unexpressed		8.97+/-6.54			-1.94577	-5.38211	0.154867	<20%	0	<0%
Tissue & Cell	mouse	Medial_ganglionic_eminence	Unknown	A4galt	A4GALT	3069	0.00174489	FALSE	1.82669e-10	unexpressed		14.04+/-10.35			-1.94672	-5.95054	0.180328	<20%	0	<0%
Tissue & Cell	mouse	Bone_marrow_stem_cells	Unknown	A4galt	A4GALT	942	0.00170244	FALSE	2.05516e-05	unexpressed		4.25+/-3.16			-1.96632	-5.3497	0.278689	<30%	0	<0%
Tissue & Cell	human	Bone_Marrow	monocyte	A4GALT	A4GALT	1389	0.00246539	FALSE	2.83225e-06	unexpressed	5	7.83+/-5.21	0.0215768	stable	-1.97995	-5.14764	0.22449	<30%	0	<0%
Tissue & Cell	human	Blood	platelet	A4GALT	A4GALT	239	0.00246085	FALSE	0.0253372	unpredictable	1	1.35+/-0.9	0.0917787	stable	-1.9818	-4.39623	0.331633	<40%	0	<0%
Tissue & Cell	mouse	Muscle_satellite_cells	Unknown	A4galt	A4GALT	3849	0.00258297	FALSE	9.05218e-08	unexpressed		22.37+/-14.67			-1.9853	-6.07278	0.131148	<20%	0	<0%
Tissue & Cell	mouse	Hindbrain	Unknown	A4galt	A4GALT	4403	0.00183691	FALSE	1.04383e-07	unexpressed		20.74+/-15.07			-1.98743	-6.05024	0.147541	<20%	0	<0%
Tissue & Cell	mouse	Caudal_ganglionic_eminence	Unknown	A4galt	A4GALT	1204	0.00167111	FALSE	2.79666e-06	unexpressed		5.38+/-4.02			-1.99694	-6.1037	0.0983607	<10%	0	<0%
Tissue & Cell	human	Thymus	naive B cell	A4GALT	A4GALT	874	0.00239514	FALSE	0.000112262	unexpressed	2	4.84+/-3.24	0.000691106	stable	-2.00886	-4.91779	0.25	<30%	0	<0%
Tissue & Cell	human	Lymph_Node	naive B cell	A4GALT	A4GALT	1335	0.00237387	FALSE	3.58157e-06	unexpressed	3	7.35+/-4.94	0.000653349	stable	-2.01778	-5.04541	0.239796	<30%	0	<0%
Tissue & Cell	human	Large_Intestine	CD4-positive, alpha-beta T cell	A4GALT	A4GALT	2872	0.00236037	FALSE	3.71862e-11	unexpressed	8	15.75+/-10.61	0.00321128	stable	-2.02349	-4.85679	0.260204	<30%	0	<0%
Tissue & Cell	mouse	Testis	Sertoli cells	A4galt	A4GALT	6880	0.00184902	FALSE	2.30723e-06	unexpressed		32.53+/-23.58			-2.04207	-5.91298	0.079646	<10%	0	<0%
Tissue & Cell	human	Lung	non-classical monocyte	A4GALT	A4GALT	1005	0.00226768	FALSE	3.38601e-05	unexpressed	2	5.37+/-3.66	0.000421756	stable	-2.06355	-5.09879	0.229592	<30%	0	<0%
Tissue & Cell	mouse	Intestinal_epithelium	Enterocytes	A4galt	A4GALT	926	0.00166865	FALSE	2.19586e-05	unexpressed		4.13+/-3.09			-2.06827	-5.87037	0.0973451	<10%	0	<0%
Tissue & Cell	mouse	Hypothalamus	Unknown	A4galt	A4GALT	2919	0.00159231	FALSE	2.10267e-11	unexpressed		12.69+/-9.61			-2.07967	-5.41307	0.245902	<30%	0	<0%
Tissue & Cell	human	Blood	CD4-positive, alpha-beta memory T cell	A4GALT	A4GALT	949	0.00220521	FALSE	4.55415e-05	unexpressed	2	4.99+/-3.43	0.000718716	stable	-2.09148	-5.2687	0.19898	<20%	0	<0%
Tissue & Cell	mouse	Macrophage_from_E14.5	Microglia	A4galt	A4GALT	479	0.00148591	FALSE	0.000613127	unexpressed		2.01+/-1.55			-2.10235	-5.87641	0.0929204	<10%	0	<0%
Tissue & Cell	mouse	Dorsal_midbrain	Oligodendrocytes	A4galt	A4GALT	852	0.00144048	FALSE	2.7133e-05	unexpressed		3.51+/-2.74			-2.13341	-5.5641	0.132743	<20%	0	<0%
Tissue & Cell	mouse	Lsk_cells_from_bone_marrow	Unknown	A4galt	A4GALT	1221	0.00161671	FALSE	2.25907e-06	unexpressed		5.35+/-4.04			-2.14871	-6.36992	0.0655738	<10%	0	<0%
Tissue & Cell	mouse	Hippocampus	Unknown	A4galt	A4GALT	2743	0.00180203	FALSE	6.02733e-13	unexpressed		12.78+/-9.34			-2.15197	-5.82473	0.196721	<20%	0	<0%
Tissue & Cell	human	Bone_Marrow	macrophage	A4GALT	A4GALT	265	0.00207242	FALSE	0.0115123	unpredictable	1	1.34+/-0.94	0.112295	stable	-2.15359	-5.40772	0.188776	<20%	0	<0%
Tissue & Cell	human	Pancreas	pancreatic acinar cell	A4GALT	A4GALT	5534	0.00205127	FALSE	9.53534e-07	unexpressed	17	27.82+/-19.55	0.019671	stable	-2.16385	-4.67069	0.295918	<30%	0	<0%
Tissue & Cell	mouse	Diencephalon	Unknown	A4galt	A4GALT	1033	0.00139129	FALSE	6.50854e-06	unexpressed		4.19+/-3.29			-2.16815	-6.0908	0.114754	<20%	0	<0%
Tissue & Cell	human	Blood	type I NK T cell	A4GALT	A4GALT	518	0.00199724	FALSE	0.000916762	unexpressed	1	2.56+/-1.82	0.000802086	stable	-2.19054	-5.44611	0.183673	<20%	0	<0%
Tissue & Cell	mouse	Olfactory_bulb_	Purkinje neurons	A4galt	A4GALT	960	0.00135201	FALSE	1.0584e-05	unexpressed		3.83+/-3.04			-2.19679	-5.4726	0.150442	<20%	0	<0%
Tissue & Cell	mouse	Amygdala	Neurons	A4galt	A4GALT	932	0.00132179	FALSE	1.24945e-05	unexpressed		3.68+/-2.94			-2.21939	-5.73944	0.115044	<20%	0	<0%
Tissue & Cell	mouse	Hippocampus	Astrocytes	A4galt	A4GALT	2190	0.00162446	FALSE	1.11322e-10	unexpressed		9.63+/-7.25			-2.22449	-5.87733	0.0884956	<10%	0	<0%
Tissue & Cell	human	Blood	naive thymus-derived CD4-positive, alpha-beta T cell	A4GALT	A4GALT	412	0.0018419	FALSE	0.00188641	unexpressed	1	1.94+/-1.41	0.0061062	stable	-2.27151	-5.36499	0.193878	<20%	0	<0%
Tissue & Cell	mouse	Spleen	Plasmacytoid dendritic cells	A4galt	A4GALT	824	0.00124361	FALSE	2.53494e-05	unexpressed		3.16+/-2.56			-2.28037	-5.84581	0.106195	<20%	0	<0%
Tissue & Cell	mouse	Macrophage_from_E14.5	Erythroid-like and erythroid precursor cells	A4galt	A4GALT	309	0.00122886	FALSE	0.00243846	unexpressed		1.18+/-0.96			-2.2923	-6.68062	0.0176991	<10%	0	<0%
Tissue & Cell	human	Lung	dendritic cell	A4GALT	A4GALT	316	0.00178502	FALSE	0.0045526	unexpressed	1	1.46+/-1.07	0.0612482	stable	-2.30287	-5.54143	0.168367	<20%	0	<0%
Tissue & Cell	mouse	Epidermal_innate_lymphoid_cells	T memory cells	A4galt	A4GALT	1112	0.00118453	FALSE	2.68665e-06	unexpressed		4.17+/-3.43			-2.32904	-5.99175	0.0663717	<10%	0	<0%
Tissue & Cell	mouse	Spleen	T memory cells	A4galt	A4GALT	2451	0.00120759	FALSE	3.14784e-14	unexpressed		9.26+/-7.58			-2.3456	-6.23693	0.0486726	<10%	0	<0%
Tissue & Cell	mouse	Bone_marrow	Neutrophils	A4galt	A4GALT	770	0.00116493	FALSE	3.45386e-05	unexpressed		2.86+/-2.36			-2.34572	-5.692	0.123894	<20%	0	<0%
Tissue & Cell	mouse	Embryonic_kidney	Kidney progenitor cells	A4galt	A4GALT	232	0.00113119	FALSE	0.00552962	unpredictable		0.85+/-0.71			-2.37511	-6.5427	0.0309735	<10%	0	<0%
Tissue & Cell	human	Lymph_Node	memory B cell	A4GALT	A4GALT	3319	0.00164945	FALSE	1.25985e-09	unexpressed	6	14.71+/-11.03	0.00170822	stable	-2.38186	-5.46036	0.178571	<20%	0	<0%
Tissue & Cell	mouse	Pancreas	Acinar cells	A4galt	A4GALT	848	0.00110696	FALSE	1.74737e-05	unexpressed		3.08+/-2.58			-2.39676	-6.66745	0.0221239	<10%	0	<0%
Tissue & Cell	human	Spleen	memory B cell	A4GALT	A4GALT	6460	0.00160842	FALSE	1.13394e-06	unexpressed	16	28.25+/-21.33	0.0160255	stable	-2.40705	-5.68735	0.142857	<20%	0	<0%
Tissue & Cell	human	Bladder	nk cell	A4GALT	A4GALT	485	0.00160576	FALSE	0.000686176	unexpressed	2	2.12+/-1.6	0.737444	stable	-2.40871	-5.76263	0.127551	<20%	0	<0%
Tissue & Cell	mouse	Spinal_cord	Oligodendrocytes	A4galt	A4GALT	1503	0.00106322	FALSE	1.10297e-07	unexpressed		5.36+/-4.53			-2.43708	-5.80165	0.110619	<20%	0	<0%
Tissue & Cell	mouse	Preoptic_region_of_the_hypothalamus	Neurons	A4galt	A4GALT	874	0.00104846	FALSE	1.32423e-05	unexpressed		3.1+/-2.63			-2.45106	-6.25447	0.0442478	<10%	0	<0%
Tissue & Cell	human	Lung	basophil	A4GALT	A4GALT	686	0.00149198	FALSE	0.000106371	unexpressed	3	2.88+/-2.22	0.809432	stable	-2.4822	-5.24986	0.204082	<30%	0	<0%
Tissue & Cell	mouse	Liver	Macrophages	A4galt	A4GALT	785	0.000993143	FALSE	2.43996e-05	unexpressed		2.72+/-2.34			-2.50526	-6.01417	0.0619469	<10%	0	<0%
Tissue & Cell	mouse	T_cells	T cells	A4galt	A4GALT	1722	0.000983034	FALSE	1.45032e-08	unexpressed		5.94+/-5.12			-2.51549	-5.88713	0.0840708	<10%	0	<0%
Tissue & Cell	human	Bone_Marrow	granulocyte	A4GALT	A4GALT	853	0.00143747	FALSE	2.68095e-05	unexpressed	4	3.51+/-2.74	0.426113	stable	-2.51942	-6.11707	0.0918367	<10%	0	<0%
Tissue & Cell	mouse	Subcortex	Unknown	A4galt	A4GALT	1106	0.000952561	FALSE	2.04501e-06	unexpressed		3.76+/-3.27			-2.54698	-6.68742	0.0491803	<10%	0	<0%
Tissue & Cell	human	Salivary_Gland	CD4-positive helper T cell	A4GALT	A4GALT	1221	0.00132059	FALSE	1.44368e-06	unexpressed	2	4.82+/-3.85	0.00313801	stable	-2.60422	-5.56317	0.158163	<20%	0	<0%
Tissue & Cell	human	Blood	CD8-positive, alpha-beta cytokine secreting effector T cell	A4GALT	A4GALT	1493	0.00128331	FALSE	1.6361e-07	unexpressed	2	5.81+/-4.68	0.00131023	stable	-2.63286	-5.87645	0.107143	<20%	0	<0%
Tissue & Cell	human	Lymph_Node	T cell	A4GALT	A4GALT	3848	0.00119859	FALSE	8.13735e-09	unexpressed	6	14.49+/-11.88	0.00378454	stable	-2.70115	-5.73586	0.132653	<20%	0	<0%
Tissue & Cell	mouse	Intestinal_epithelium	Paneth cells	A4galt	A4GALT	500	0.000813707	FALSE	0.000211991	unexpressed		1.6+/-1.44			-2.70454	-6.73203	0.0132743	<10%	0	<0%
Tissue & Cell	mouse	Hind_limb_muscles	Endothelial cells	A4galt	A4GALT	435	0.000805298	FALSE	0.000389747	unexpressed		1.39+/-1.25			-2.71493	-6.52689	0.0353982	<10%	0	<0%
Tissue & Cell	mouse	Commensal-specific_CD8__T_cells	T cells	A4galt	A4GALT	1749	0.000789208	FALSE	8.66399e-09	unexpressed		5.53+/-5.03			-2.73511	-6.12104	0.0575221	<10%	0	<0%
Tissue & Cell	human	Small_Intestine	CD8-positive, alpha-beta T cell	A4GALT	A4GALT	2323	0.00115102	FALSE	3.14459e-12	unexpressed	3	8.59+/-7.12	0.00179943	stable	-2.74165	-5.81573	0.122449	<20%	0	<0%
Tissue & Cell	mouse	Preoptic_region_of_the_hypothalamus	Oligodendrocytes	A4galt	A4GALT	1156	0.000782776	FALSE	1.12614e-06	unexpressed		3.64+/-3.32			-2.74329	-6.57439	0.0265487	<10%	0	<0%
Tissue & Cell	human	Bladder	mast cell	A4GALT	A4GALT	991	0.00110236	FALSE	5.90567e-06	unexpressed	2	3.59+/-3.01	0.0250301	stable	-2.78485	-5.56079	0.163265	<20%	0	<0%
Tissue & Cell	human	Thymus	CD4-positive helper T cell	A4GALT	A4GALT	7611	0.00106472	FALSE	1.12152e-06	unexpressed	9	27.16+/-22.97	0.00169636	stable	-2.81959	-5.95197	0.0969388	<10%	0	<0%
Tissue & Cell	human	Thymus	DN1 thymic pro-T cell	A4GALT	A4GALT	985	0.000963999	FALSE	5.1241e-06	unexpressed	1	3.37+/-2.92	0.00136745	stable	-2.91897	-6.17377	0.0765306	<10%	0	<0%
Tissue & Cell	human	Bladder	t cell	A4GALT	A4GALT	2626	0.000958329	FALSE	2.88618e-16	unexpressed	3	8.96+/-7.78	0.00220698	stable	-2.92487	-5.83068	0.117347	<20%	0	<0%
Tissue & Cell	human	Spleen	classical monocyte	A4GALT	A4GALT	4443	0.000957654	FALSE	3.03324e-08	unexpressed	7	15.15+/-13.16	0.0101618	stable	-2.92557	-6.30829	0.0612245	<10%	0	<0%
Tissue & Cell	human	Blood	naive B cell	A4GALT	A4GALT	2239	0.000957271	FALSE	1.65148e-11	unexpressed	2	7.63+/-6.63	0.000903227	stable	-2.92597	-5.8705	0.112245	<20%	0	<0%
Tissue & Cell	human	Small_Intestine	paneth cell of epithelium of small intestine	A4GALT	A4GALT	647	0.000956613	FALSE	7.03819e-05	unexpressed	1	2.21+/-1.92	0.00920555	stable	-2.92666	-5.91633	0.102041	<20%	0	<0%
Tissue & Cell	human	Thymus	DN3 thymocyte	A4GALT	A4GALT	1788	0.000936474	FALSE	7.19331e-09	unexpressed	2	6.04+/-5.28	0.00220476	stable	-2.94794	-6.16069	0.0816327	<10%	0	<0%
Tissue & Cell	mouse	Peritoneal_cavity_cells	B cells	A4galt	A4GALT	812	0.000626414	FALSE	1.24078e-05	unexpressed		2.37+/-2.26			-2.96613	-6.48669	0.039823	<10%	0	<0%
Tissue & Cell	human	Liver	hepatocyte	A4GALT	A4GALT	1558	0.000901445	FALSE	5.59463e-08	unexpressed	2	5.18+/-4.57	0.00457223	stable	-2.98606	-5.51063	0.173469	<20%	0	<0%
Tissue & Cell	human	Bone_Marrow	neutrophil	A4GALT	A4GALT	2911	0.000892108	FALSE	6.69385e-12	unexpressed	4	9.64+/-8.52	0.00654138	stable	-2.99647	-5.57702	0.153061	<20%	0	<0%
Tissue & Cell	human	Blood	mature NK T cell	A4GALT	A4GALT	2948	0.000889609	FALSE	1.16683e-11	unexpressed	3	9.76+/-8.63	0.00183609	stable	-2.99928	-6.24578	0.0663265	<10%	0	<0%
Tissue & Cell	human	Large_Intestine	enterocyte of epithelium of large intestine	A4GALT	A4GALT	2764	0.00085672	FALSE	2.80788e-13	unexpressed	3	9.01+/-8.04	0.00267274	stable	-3.03695	-5.60593	0.147959	<20%	0	<0%
Tissue & Cell	mouse	Neural_stem_cells_from_subventricular_zone	Unknown	A4galt	A4GALT	1644	0.000574943	FALSE	1.74103e-08	unexpressed		4.67+/-4.54			-3.05388	-7.1692	0.0327869	<10%	0	<0%
Tissue & Cell	human	Small_Intestine	enterocyte	A4GALT	A4GALT	942	0.000839984	FALSE	6.0149e-06	unexpressed	1	3.05+/-2.73	0.00261867	stable	-3.05668	-5.72504	0.137755	<20%	0	<0%
Tissue & Cell	human	Large_Intestine	enterocyte	A4GALT	A4GALT	1464	0.000811885	FALSE	1.08187e-07	unexpressed	1	4.68+/-4.22	0.000723547	stable	-3.0907	-6.13157	0.0867347	<10%	0	<0%
Tissue & Cell	human	Blood	classical monocyte	A4GALT	A4GALT	7211	0.000802096	FALSE	6.19846e-07	unexpressed	11	22.93+/-20.77	0.0159865	stable	-3.10283	-6.51858	0.0510204	<10%	0	<0%
Tissue & Cell	mouse	Epidermal_cells	Unknown	A4galt	A4GALT	410	0.00054457	FALSE	0.000370248	unexpressed		1.15+/-1.13			-3.10614	-7.43127	0.0163934	<10%	0	<0%
Tissue & Cell	mouse	Hippocampus	Neurons	A4galt	A4GALT	1192	0.000540699	FALSE	6.33705e-07	unexpressed		3.33+/-3.27			-3.11328	-7.15039	0.00884956	<10%	0	<0%
Tissue & Cell	human	Lymph_Node	naive thymus-derived CD4-positive, alpha-beta T cell	A4GALT	A4GALT	1499	0.000689232	FALSE	6.94095e-08	unexpressed	1	4.52+/-4.23	0.00109688	stable	-3.25448	-6.20427	0.0714286	<10%	0	<0%
Tissue & Cell	human	Bone_Marrow	CD4-positive, alpha-beta T cell	A4GALT	A4GALT	2025	0.000642578	FALSE	3.36113e-10	unexpressed	2	5.96+/-5.66	0.004447	stable	-3.32457	-6.46433	0.0561224	<10%	0	<0%
Tissue & Cell	mouse	Intestinal_crypt_epithelium	Enterocytes	A4galt	A4GALT	4438	0.000415859	FALSE	1.50254e-08	unexpressed		11.57+/-11.88			-3.38374	-7.4763	0.00442478	<10%	0	<0%
Tissue & Cell	human	Spleen	macrophage	A4GALT	A4GALT	1335	0.000563283	FALSE	2.18855e-07	unexpressed	1	3.77+/-3.68	0.00250364	stable	-3.45628	-6.73805	0.0306122	<10%	0	<0%
Tissue & Cell	human	Blood	memory B cell	A4GALT	A4GALT	854	0.000534541	FALSE	8.02004e-06	unexpressed	1	2.38+/-2.34	0.0138682	stable	-3.50865	-6.69793	0.0408163	<10%	0	<0%
Tissue & Cell	human	Lymph_Node	CD4-positive, alpha-beta memory T cell	A4GALT	A4GALT	1434	0.000492612	FALSE	9.20374e-08	unexpressed	1	3.9+/-3.9	0.00275921	stable	-3.59034	-6.59723	0.0459184	<10%	0	<0%
Tissue & Cell	human	Lymph_Node	effector CD4-positive, alpha-beta T cell	A4GALT	A4GALT	6908	0.000482302	FALSE	3.38133e-07	unexpressed	4	18.69+/-18.74	0.00181505	stable	-3.61149	-6.72517	0.0357143	<10%	0	<0%
Tissue & Cell	human	Small_Intestine	CD4-positive, alpha-beta T cell	A4GALT	A4GALT	5257	0.000422081	FALSE	6.2424e-08	unexpressed	3	13.76+/-14.09	0.00226625	stable	-3.74486	-6.7519	0.0255102	<10%	0	<0%
Tissue & Cell	human	Lymph_Node	effector CD8-positive, alpha-beta T cell	A4GALT	A4GALT	5860	0.000363269	FALSE	1.19358e-07	unexpressed	3	14.82+/-15.53	0.00231021	stable	-3.89492	-6.96939	0.0204082	<10%	0	<0%
Tissue & Cell	human	Spleen	plasma cell	A4GALT	A4GALT	3171	0.000338756	FALSE	6.76477e-11	unexpressed	3	7.91+/-8.36	0.0141097	stable	-3.96478	-7.39279	0.0102041	<10%	0	<0%
Tissue & Cell	human	Blood	CD4-positive, alpha-beta T cell	A4GALT	A4GALT	2863	0.000280176	FALSE	1.35384e-12	unexpressed	1	6.89+/-7.46	0.00171654	stable	-4.15464	-7.28732	0.0153061	<10%	0	<0%
Tissue & Cell	human	Blood	monocyte	A4GALT	A4GALT	8972	7.01233e-05	FALSE	6.31263e-07	unexpressed	1	18.8+/-22.39	0.00161813	stable	-5.5398	-8.87856	0.00510204	<10%	0	<0%
Tissue & Cell	human	Pancreas	pancreatic ductal cell	A4GNT	A4GNT	2431	0.0141923	TRUE	9.45769e-16	expressed	101	55.49+/-23.56	2.36126e-08	unstable	3.7542	-3.57331	1	<100%	0.180288	<20%
Tissue & Cell	human	Lung	macrophage	A4GNT	A4GNT	12160	0.00476101	FALSE	0.0766141	unpredictable	136	109.74+/-60.05	0.0587616	stable	2.66196	-4.73425	0.92	<100%	0	<0%
Tissue & Cell	mouse	Intestinal_crypt_epithelium	Paneth cells	A4gnt	A4GNT	3857	0.0510161	TRUE	4.97937e-15	expressed		289.53+/-101.11			2.2544	-3.36223	1	<100%	0.237981	<30%
Tissue & Cell	mouse	Intestinal_epithelium	Goblet cells	A4gnt	A4GNT	227	0.0159737	TRUE	4.62817e-05	expressed		5.77+/-2.4			2.13732	-3.58768	0.942857	<100%	0.180288	<20%
Tissue & Cell	human	Eye	stromal cell	A4GNT	A4GNT	325	0.00258952	FALSE	0.013056	unpredictable	12	1.89+/-1.24	5.5846e-20	unstable	2.05298	-4.56358	0.96	<100%	0	<0%
Tissue & Cell	human	Small_Intestine	paneth cell of epithelium of small intestine	A4GNT	A4GNT	647	0.00198276	FALSE	0.000308221	unexpressed	3	3.19+/-2.26	0.708853	stable	1.78599	-5.18749	0.88	<90%	0	<0%
Tissue & Cell	mouse	Intestinal_crypt_epithelium	Unknown	A4gnt	A4GNT	258	0.00660368	TRUE	0.238146	unpredictable		3.03+/-1.52			1.254	-4.53693	1	<100%	0	<0%
Tissue & Cell	mouse	Bone_marrow	Endothelial cells	A4gnt	A4GNT	367	0.00650669	TRUE	0.173505	unpredictable		4.25+/-2.14			1.2392	-4.19434	0.828571	<90%	0.00480769	<10%
Tissue & Cell	mouse	Dorsal_midbrain	Interneurons	A4gnt	A4GNT	204	0.00610189	TRUE	0.530543	unpredictable		2.24+/-1.15			1.17497	-4.52864	0.742857	<80%	0	<0%
Tissue & Cell	mouse	Embryo	Undefined placental cells	A4gnt	A4GNT	223	0.00582204	TRUE	0.680469	unpredictable		2.36+/-1.22			1.12802	-4.12213	0.914286	<100%	0.00721154	<10%
Tissue & Cell	human	Lung	adventitial cell	A4GNT	A4GNT	373	0.000931798	FALSE	0.000851096	unexpressed	1	1.26+/-1.1	0.295855	stable	1.03086	-6.04301	0.76	<80%	0	<0%
Tissue & Cell	mouse	Ventral_striatum	Astrocytes	A4gnt	A4GNT	436	0.00516783	FALSE	0.756449	unpredictable		4.2+/-2.24			1.00883	-3.52965	0.971429	<100%	0.189904	<20%
Tissue & Cell	human	Lung	respiratory goblet cell	A4GNT	A4GNT	762	0.000787611	FALSE	2.24231e-05	unexpressed	2	2.41+/-2.19	0.40482	stable	0.862752	-6.38135	0.72	<80%	0	<0%
Tissue & Cell	human	Pancreas	pancreatic acinar cell	A4GNT	A4GNT	5534	0.000775079	FALSE	1.38286e-07	unexpressed	21	17.37+/-15.86	0.307391	stable	0.846713	-5.64394	0.84	<90%	0	<0%
Tissue & Cell	mouse	Kidney	Unknown	A4gnt	A4GNT	241	0.00378177	FALSE	0.154906	unpredictable		1.83+/-1.07			0.696566	-5.36388	0.941176	<100%	0	<0%
Tissue & Cell	human	Small_Intestine	enterocyte	A4GNT	A4GNT	942	0.000663711	FALSE	4.80982e-06	unexpressed	1	2.8+/-2.64	0.0053628	stable	0.691595	-5.96057	0.8	<80%	0	<0%
Tissue & Cell	mouse	Cortex_1	Interneurons	A4gnt	A4GNT	349	0.0036437	FALSE	0.0627255	unpredictable		2.57+/-1.52			0.659372	-4.7631	0.714286	<80%	0	<0%
Tissue & Cell	mouse	Hypothalamus	Neurons	A4gnt	A4GNT	617	0.00387175	FALSE	0.0198858	unpredictable		4.76+/-2.76			0.585475	-4.80087	0.685714	<70%	0	<0%
Tissue & Cell	mouse	Intestinal_crypt_epithelium	Cholangiocytes	A4gnt	A4GNT	289	0.00322177	FALSE	0.0476459	unpredictable		1.95+/-1.2			0.536305	-5.13976	0.6	<60%	0	<0%
Tissue & Cell	mouse	Pancreas	Macrophages	A4gnt	A4GNT	462	0.00314533	FALSE	0.0108424	unpredictable		3.07+/-1.9			0.512293	-5.29445	0.485714	<50%	0	<0%
Tissue & Cell	mouse	Cortex	Neuroendocrine cells	A4gnt	A4GNT	517	0.0031236	FALSE	0.0068629	unpredictable		3.42+/-2.12			0.505358	-4.1758	0.885714	<90%	0.00480769	<10%
Tissue & Cell	mouse	Spleen	B cells	A4gnt	A4GNT	579	0.00312076	FALSE	0.00430965	unexpressed		3.83+/-2.37			0.504449	-4.18945	0.857143	<90%	0.00480769	<10%
Tissue & Cell	mouse	Distal_small_intestine	Paneth cells	A4gnt	A4GNT	272	0.00311927	FALSE	0.0468169	unpredictable		1.8+/-1.11			0.503973	-4.44366	0.771429	<80%	0	<0%
Tissue & Cell	mouse	Whole_kidney	Proximal tubule cells	A4gnt	A4GNT	7605	0.00363537	FALSE	0.000211531	unexpressed		56.02+/-33.13			0.494011	-4.40716	0.8	<80%	0	<0%
Tissue & Cell	human	Lymph_Node	macrophage	A4GNT	A4GNT	1148	0.000529876	FALSE	8.70537e-07	unexpressed	2	3.19+/-3.14	0.0987313	stable	0.466392	-6.9092	0.64	<70%	0	<0%
Tissue & Cell	mouse	Mammary_epithelial_cells	Myoepithelial cells	A4gnt	A4GNT	379	0.00292429	FALSE	0.0139647	unpredictable		2.39+/-1.51			0.439424	-4.92982	0.628571	<70%	0	<0%
Tissue & Cell	mouse	Dermis	Fibroblasts	A4gnt	A4GNT	1125	0.00288527	FALSE	5.04234e-05	unexpressed		7.04+/-4.46			0.360753	-5.43191	0.4	<40%	0	<0%
Tissue & Cell	mouse	Embryo	Unknown	A4gnt	A4GNT	2236	0.00312209	FALSE	9.92638e-10	unexpressed		14.78+/-9.15			0.316011	-5.77968	0.823529	<90%	0	<0%
Tissue & Cell	human	Skin	endothelial cell	A4GNT	A4GNT	1309	0.000423799	FALSE	2.25705e-07	unexpressed	1	3.43+/-3.51	0.00480603	stable	0.243006	-7.26817	0.52	<60%	0	<0%
Tissue & Cell	mouse	Dermis	Pericytes	A4gnt	A4GNT	384	0.00233101	FALSE	0.00507905	unpredictable		2.09+/-1.41			0.212673	-5.24238	0.514286	<60%	0	<0%
Tissue & Cell	mouse	Small_intestine	Enterocytes	A4gnt	A4GNT	596	0.00237002	FALSE	0.000889588	unexpressed		3.28+/-2.2			0.201258	-5.62276	0.314286	<40%	0	<0%
Tissue & Cell	mouse	Thalamus	Interneurons	A4gnt	A4GNT	469	0.00228492	FALSE	0.00221109	unexpressed		2.52+/-1.71			0.192702	-5.47185	0.371429	<40%	0	<0%
Tissue & Cell	human	Spleen	plasma cell	A4GNT	A4GNT	3171	0.000402899	FALSE	7.30512e-11	unexpressed	1	8.21+/-8.47	0.000887957	stable	0.192434	-7.21939	0.56	<60%	0	<0%
Tissue & Cell	human	Liver	macrophage	A4GNT	A4GNT	1381	0.000402413	FALSE	1.2565e-07	unexpressed	1	3.57+/-3.69	0.00451563	stable	0.191228	-6.81236	0.68	<70%	0	<0%
Tissue & Cell	mouse	Cortex_3	Interneurons	A4gnt	A4GNT	444	0.00224028	FALSE	0.0025627	unexpressed		2.36+/-1.61			0.172973	-5.35029	0.428571	<50%	0	<0%
Tissue & Cell	mouse	Bed_nucleus_of_the_stria_terminalis	Neuroendocrine cells	A4gnt	A4GNT	718	0.00214397	FALSE	0.000230786	unexpressed		3.71+/-2.57			0.129033	-4.8504	0.657143	<70%	0	<0%
Tissue & Cell	mouse	Aortic_cells	Fibroblasts	A4gnt	A4GNT	264	0.00194449	FALSE	0.00986468	unpredictable		1.29+/-0.92			0.0313716	-5.29851	0.457143	<50%	0	<0%
Tissue & Cell	mouse	Mammary_epithelial_cells	Luminal epithelial cells	A4gnt	A4GNT	352	0.00185628	FALSE	0.00345672	unexpressed		1.67+/-1.21			-0.0150534	-5.83941	0.228571	<30%	0	<0%
Tissue & Cell	human	Muscle	skeletal muscle satellite stem cell	A4GNT	A4GNT	4831	0.000321919	FALSE	2.88343e-08	unexpressed	3	11.93+/-12.7	0.00428071	stable	-0.0319509	-7.21645	0.6	<60%	0	<0%
Tissue & Cell	mouse	Embryonic_hindbrain	Unknown	A4gnt	A4GNT	1755	0.00298859	FALSE	4.02611e-07	unexpressed		11.25+/-7.06			-0.0392198	-5.9687	0.764706	<80%	0	<0%
Tissue & Cell	mouse	Cortex	Unknown	A4gnt	A4GNT	20343	0.00213879	FALSE	9.04661e-05	unexpressed		104.9+/-72.81			-0.0786275	-5.98418	0.705882	<80%	0	<0%
Tissue & Cell	mouse	Intestinal_epithelium	Enterocytes	A4gnt	A4GNT	1533	0.0020666	FALSE	4.16255e-07	unexpressed		7.74+/-5.43			-0.119771	-5.7187	0.285714	<30%	0	<0%
Tissue & Cell	human	Spleen	macrophage	A4GNT	A4GNT	1335	0.000282016	FALSE	1.56044e-07	unexpressed	1	3.22+/-3.48	0.00849692	stable	-0.164287	-7.42986	0.48	<50%	0	<0%
Tissue & Cell	mouse	Mouse_embryonic_fibroblasts	Unknown	A4gnt	A4GNT	591	0.00148812	FALSE	0.00023067	unexpressed		2.48+/-1.91			-0.236114	-6.44865	0.352941	<40%	0	<0%
Tissue & Cell	mouse	Stria_terminalis__brain_	Neurons	A4gnt	A4GNT	885	0.00148476	FALSE	2.25682e-05	unexpressed		3.71+/-2.87			-0.238371	-5.22468	0.542857	<60%	0	<0%
Tissue & Cell	human	Vasculature	macrophage	A4GNT	A4GNT	3301	0.00026136	FALSE	1.67204e-10	unexpressed	2	7.85+/-8.57	0.0052811	stable	-0.240354	-7.44407	0.44	<50%	0	<0%
Tissue & Cell	mouse	Bed_nucleus_of_the_stria_terminalis	Neurons	A4gnt	A4GNT	1910	0.00164068	FALSE	5.58379e-09	unexpressed		8.44+/-6.34			-0.246738	-5.16574	0.571429	<60%	0	<0%
Tissue & Cell	mouse	Hindbrain	Unknown	A4gnt	A4GNT	586	0.00144916	FALSE	0.000227707	unexpressed		2.42+/-1.89			-0.262644	-6.29614	0.529412	<60%	0	<0%
Tissue & Cell	mouse	Mandible	Unknown	A4gnt	A4GNT	1125	0.00138362	FALSE	3.24796e-06	unexpressed		4.55+/-3.58			-0.308927	-6.11116	0.588235	<60%	0	<0%
Tissue & Cell	mouse	Trachea	Chondrocytes	A4gnt	A4GNT	390	0.00130071	FALSE	0.00112516	unexpressed		1.53+/-1.23			-0.370715	-5.58795	0.342857	<40%	0	<0%
Tissue & Cell	mouse	Lung_endoderm	Unknown	A4gnt	A4GNT	1675	0.00132616	FALSE	3.64202e-08	unexpressed		6.62+/-5.28			-0.375973	-6.40626	0.411765	<50%	0	<0%
Tissue & Cell	human	Spleen	classical monocyte	A4GNT	A4GNT	4443	0.000222478	FALSE	1.20851e-08	unexpressed	1	10.31+/-11.45	0.00132417	stable	-0.401422	-7.76795	0.4	<40%	0	<0%
Tissue & Cell	mouse	Mammary_epithelial_cells	Unknown	A4gnt	A4GNT	375	0.00121705	FALSE	0.00117976	unexpressed		1.42+/-1.16			-0.437201	-6.31904	0.470588	<50%	0	<0%
Tissue & Cell	mouse	Intestinal_epithelium	Paneth cells	A4gnt	A4GNT	768	0.00122717	FALSE	3.82154e-05	unexpressed		2.93+/-2.38			-0.442044	-6.30949	0.142857	<20%	0	<0%
Tissue & Cell	mouse	Mammary_epithelial_cells	Mammary epithelial cells	A4gnt	A4GNT	581	0.00118127	FALSE	0.000164682	unexpressed		2.17+/-1.79			-0.467037	-5.96437	0.2	<20%	0	<0%
Tissue & Cell	mouse	Lung_endoderm	Pulmonary alveolar type II cells	A4gnt	A4GNT	2818	0.00111208	FALSE	1.56844e-12	unexpressed		10.25+/-8.57			-0.534701	-6.1491	0.171429	<20%	0	<0%
Tissue & Cell	mouse	Intestinal_crypt_epithelium	Enterocytes	A4gnt	A4GNT	11853	0.00167889	FALSE	1.28227e-05	unexpressed		53.06+/-39.58			-0.537742	-6.54448	0.114286	<20%	0	<0%
Tissue & Cell	mouse	Pancreatic_islets	Unknown	A4gnt	A4GNT	1005	0.00109795	FALSE	5.28734e-06	unexpressed		3.64+/-3.05			-0.540186	-5.73406	0.882353	<90%	0	<0%
Tissue & Cell	human	Fat	macrophage	A4GNT	A4GNT	2807	0.00018103	FALSE	3.72696e-13	unexpressed	1	6.34+/-7.17	0.00274189	stable	-0.60759	-7.86525	0.36	<40%	0	<0%
Tissue & Cell	mouse	Cortical_cells	Unknown	A4gnt	A4GNT	449	0.000986341	FALSE	0.000423613	unexpressed		1.55+/-1.34			-0.647381	-6.58711	0.294118	<30%	0	<0%
Tissue & Cell	mouse	Skin	Fibroblasts	A4gnt	A4GNT	8433	0.00112173	FALSE	1.84862e-06	unexpressed		30.8+/-25.7			-0.70376	-5.7786	0.257143	<30%	0	<0%
Tissue & Cell	mouse	Preoptic_region_of_the_hypothalamus	Neurons	A4gnt	A4GNT	1119	0.000732157	FALSE	1.39236e-06	unexpressed		3.44+/-3.18			-0.945387	-7.06936	0.0857143	<10%	0	<0%
Tissue & Cell	human	Uterus	fibroblast	A4GNT	A4GNT	3014	0.000124147	FALSE	1.07607e-11	unexpressed	1	6.56+/-7.61	0.00320768	stable	-0.984784	-8.39861	0.28	<30%	0	<0%
Tissue & Cell	mouse	Neural_stem_cells_from_subventricular_zone	Unknown	A4gnt	A4GNT	1163	0.000687045	FALSE	9.45663e-07	unexpressed		3.5+/-3.28			-1.00898	-6.95814	0.235294	<30%	0	<0%
Tissue & Cell	mouse	Skin	Unknown	A4gnt	A4GNT	2137	0.000677071	FALSE	7.02565e-11	unexpressed		6.4+/-6.02			-1.02361	-5.98531	0.647059	<70%	0	<0%
Tissue & Cell	mouse	Pancreas	Unknown	A4gnt	A4GNT	3668	0.00057491	FALSE	1.75951e-09	unexpressed		10.43+/-10.13			-1.18717	-7.02187	0.176471	<20%	0	<0%
Tissue & Cell	mouse	_N	Unknown	A4gnt	A4GNT	1200	0.000507301	FALSE	5.72731e-07	unexpressed		3.29+/-3.27			-1.31228	-7.28217	0.117647	<20%	0	<0%
Tissue & Cell	human	Vasculature	fibroblast	A4GNT	A4GNT	5867	7.76012e-05	FALSE	8.63905e-08	unexpressed	1	12.36+/-14.67	0.00201084	stable	-1.45467	-8.87868	0.12	<20%	0	<0%
Tissue & Cell	human	Bladder	fibroblast	A4GNT	A4GNT	4927	7.64703e-05	FALSE	2.55027e-08	unexpressed	1	10.37+/-12.31	0.00232066	stable	-1.46935	-8.6841	0.24	<30%	0	<0%
Tissue & Cell	human	Tongue	epithelial cell	A4GNT	A4GNT	2114	7.58529e-05	FALSE	4.87748e-11	unexpressed	1	4.45+/-5.28	0.00721868	stable	-1.47746	-8.83499	0.16	<20%	0	<0%
Tissue & Cell	mouse	Prostate_basal_cells	Keratinocytes	A4gnt	A4GNT	1933	0.000376177	FALSE	7.49222e-10	unexpressed		4.93+/-5.14			-1.61132	-7.22122	0.0571429	<10%	0	<0%
Tissue & Cell	human	Fat	fibroblast	A4GNT	A4GNT	8459	6.60362e-05	FALSE	5.03354e-07	unexpressed	1	17.68+/-21.09	0.00169676	stable	-1.61605	-8.96626	0.08	<10%	0	<0%
Tissue & Cell	mouse	Macrophage_from_E14.5	Macrophages	A4gnt	A4GNT	1428	0.000344236	FALSE	8.07729e-08	unexpressed		3.57+/-3.77			-1.70005	-7.82109	0.0285714	<10%	0	<0%
Tissue & Cell	human	Bone_Marrow	neutrophil	A4GNT	A4GNT	2911	5.7231e-05	FALSE	2.40355e-12	unexpressed	1	6.04+/-7.25	0.00459434	stable	-1.75916	-8.32352	0.32	<40%	0	<0%
Tissue & Cell	mouse	Embryonic_fibroblasts	Unknown	A4gnt	A4GNT	1160	0.000277134	FALSE	5.88442e-07	unexpressed		2.79+/-3.02			-1.91688	-7.77868	0.0588235	<10%	0	<0%
Tissue & Cell	human	Tongue	leukocyte	A4GNT	A4GNT	2109	4.00272e-05	FALSE	5.05213e-11	unexpressed	2	4.33+/-5.23	0.0550445	stable	-2.11669	-8.7961	0.2	<20%	0	<0%
Tissue & Cell	human	Skin	mast cell	A4GNT	A4GNT	645	2.84998e-05	FALSE	2.3996e-05	unexpressed	1	1.31+/-1.6	0.381084	stable	-2.45635	-9.2495	0.04	<10%	0	<0%
Tissue & Cell	human	Trachea	secretory cell	ABO	ABO	253	0.266784	TRUE	1.5478e-13	expressed	105	83.95+/-17.92	2.86037e-05	stable	3.45274	-0.592974	1	<100%	0.802686	<90%
Tissue & Cell	human	Large_Intestine	transit amplifying cell of large intestine	ABO	ABO	208	0.224214	TRUE	9.60487e-13	expressed	81	59.8+/-13.92	8.92014e-07	unstable	3.2789	-0.881451	0.970588	<100%	0.749305	<80%
Tissue & Cell	human	Large_Intestine	enterocyte	ABO	ABO	1464	0.197856	TRUE	1.9596e-17	expressed	545	378.51+/-93.18	8.12908e-08	unstable	3.15384	-0.635635	0.994118	<100%	0.794581	<80%
Tissue & Cell	human	Trachea	ciliated cell	ABO	ABO	317	0.19541	TRUE	4.16138e-13	expressed	93	81.09+/-20.07	0.0131883	stable	3.14139	-0.805536	0.982353	<100%	0.763316	<80%
Tissue & Cell	human	Lung	type I pneumocyte	ABO	ABO	211	0.191308	TRUE	2.41809e-12	expressed	53	53+/-13.23	0.9993	stable	3.12018	-0.8775	0.976471	<100%	0.75	<80%
Tissue & Cell	human	Eye	corneal epithelial cell	ABO	ABO	1488	0.182828	TRUE	2.62204e-17	expressed	657	359.38+/-91.43	2.66552e-12	unstable	3.07484	-1.32906	0.911765	<100%	0.662923	<70%
Tissue & Cell	human	Bone_Marrow	common myeloid progenitor	ABO	ABO	287	0.176553	TRUE	1.17929e-12	expressed	120	67.24+/-17.35	9.25436e-12	unstable	3.03992	-1.49859	0.9	<90%	0.625058	<70%
Tissue & Cell	human	Lung	lung ciliated cell	ABO	ABO	602	0.17097	TRUE	4.47144e-14	expressed	166	137.14+/-35.82	0.00144443	stable	3.00779	-1.0623	0.964706	<100%	0.715377	<80%
Tissue & Cell	human	Lung	respiratory goblet cell	ABO	ABO	762	0.15421	TRUE	2.15122e-14	expressed	230	158.51+/-43	2.45373e-07	unstable	2.90462	-1.10428	0.958824	<100%	0.707388	<80%
Tissue & Cell	human	Thymus	endothelial cell of artery	ABO	ABO	536	0.145439	TRUE	2.25949e-13	expressed	100	105.84+/-29.29	0.371627	stable	2.84605	-1.30443	0.917647	<100%	0.667091	<70%
Tissue & Cell	human	Bone_Marrow	erythroid progenitor cell	ABO	ABO	757	0.144381	TRUE	3.37679e-14	expressed	235	148.51+/-41.2	6.03346e-09	unstable	2.83876	-1.61591	0.870588	<90%	0.597615	<60%
Tissue & Cell	human	Bladder	bladder urothelial cell	ABO	ABO	2873	0.142245	TRUE	4.33985e-21	expressed	1018	556.18+/-155.04	1.35066e-11	unstable	2.82385	-1.28387	0.929412	<100%	0.672418	<70%
Tissue & Cell	human	Lung	type II pneumocyte	ABO	ABO	9146	0.131581	TRUE	3.86723e-15	expressed	2620	1650.98+/-471.65	8.63149e-09	unstable	2.74592	-1.51493	0.888235	<90%	0.620889	<70%
Tissue & Cell	human	Prostate	club cell	ABO	ABO	1078	0.12216	TRUE	7.84962e-15	expressed	239	181.96+/-53.13	8.27044e-05	stable	2.67163	-1.29437	0.923529	<100%	0.669523	<70%
Tissue & Cell	human	Small_Intestine	transit amplifying cell of small intestine	ABO	ABO	227	0.119431	TRUE	3.42761e-11	expressed	50	37.54+/-11.03	4.5868e-05	stable	2.64903	-1.23167	0.947059	<100%	0.68365	<70%
Tissue & Cell	human	Trachea	basal cell	ABO	ABO	4198	0.116991	TRUE	6.55631e-17	expressed	735	681.32+/-201.36	0.236078	stable	2.6284	-1.51406	0.894118	<90%	0.621121	<70%
Tissue & Cell	human	Small_Intestine	enterocyte of epithelium of small intestine	ABO	ABO	1100	0.116869	TRUE	8.77282e-15	expressed	235	178.36+/-52.73	8.2095e-05	stable	2.62735	-0.733398	0.988235	<100%	0.775475	<80%
Tissue & Cell	human	Tongue	keratinocyte	ABO	ABO	3667	0.0981198	TRUE	3.3887e-17	expressed	1100	506.65+/-156.58	1.57226e-13	unstable	2.45249	-1.71594	0.858824	<90%	0.574108	<60%
Tissue & Cell	human	Lung	club cell	ABO	ABO	1038	0.0932832	TRUE	5.84783e-14	expressed	127	136.89+/-42.8	0.302465	stable	2.40194	-1.40465	0.905882	<100%	0.647175	<70%
Tissue & Cell	human	Bone_Marrow	hematopoietic stem cell	ABO	ABO	617	0.0842347	TRUE	3.34797e-12	expressed	97	74.04+/-23.67	0.0002477	stable	2.2999	-1.88787	0.835294	<90%	0.524548	<60%
Tissue & Cell	human	Prostate	luminal cell of prostate epithelium	ABO	ABO	1092	0.0825515	TRUE	8.47382e-14	expressed	166	128.6+/-41.28	0.000493222	stable	2.27972	-1.67483	0.864706	<90%	0.582677	<60%
Tissue & Cell	human	Lung	basal cell	ABO	ABO	2188	0.0825395	TRUE	1.52678e-18	expressed	296	257.64+/-82.7	0.0461709	stable	2.27957	-1.78107	0.852941	<90%	0.556623	<60%
Tissue & Cell	human	Thymus	endothelial cell of lymphatic vessel	ABO	ABO	271	0.0765084	TRUE	2.88774e-10	expressed	25	29.74+/-9.69	0.0366314	stable	2.2037	-2.03205	0.794118	<80%	0.482862	<50%
Tissue & Cell	human	Spleen	endothelial cell	ABO	ABO	596	0.0736364	TRUE	9.61774e-12	expressed	63	63.11+/-20.72	0.981473	stable	2.16544	-2.03149	0.8	<80%	0.482862	<50%
Tissue & Cell	human	Large_Intestine	enterocyte of epithelium of large intestine	ABO	ABO	2764	0.0725714	TRUE	2.60028e-20	expressed	361	288.71+/-95.03	0.0023297	stable	2.15087	-1.16672	0.952941	<100%	0.695577	<70%
Tissue & Cell	human	Kidney	kidney epithelial cell	ABO	ABO	8331	0.0711295	TRUE	1.35571e-13	expressed	890	854.05+/-282.16	0.565884	stable	2.1308	-2.02168	0.805882	<90%	0.48622	<50%
Tissue & Cell	human	Eye	conjunctival epithelial cell	ABO	ABO	4587	0.0701262	TRUE	4.19432e-15	expressed	742	464.04+/-153.71	6.73402e-08	unstable	2.11659	-1.94178	0.823529	<90%	0.508569	<60%
Tissue & Cell	human	Heart	cardiac endothelial cell	ABO	ABO	2665	0.0698557	TRUE	5.89051e-22	expressed	187	268.63+/-89.04	0.000439654	stable	2.11273	-1.81796	0.841176	<90%	0.546549	<60%
Tissue & Cell	human	Small_Intestine	small intestine goblet cell	ABO	ABO	300	0.0695595	TRUE	3.5248e-10	expressed	32	30.12+/-9.99	0.398772	stable	2.10848	-1.25939	0.941176	<100%	0.676818	<70%
Tissue & Cell	human	Large_Intestine	paneth cell of epithelium of large intestine	ABO	ABO	888	0.0689908	TRUE	1.29045e-12	expressed	109	88.47+/-29.39	0.00449399	stable	2.10027	-1.5734	0.876471	<90%	0.606183	<70%
Tissue & Cell	human	Vasculature	capillary endothelial cell	ABO	ABO	1034	0.0653901	TRUE	5.95346e-13	expressed	145	97.98+/-32.86	2.17653e-06	unstable	2.04667	-2.12811	0.770588	<80%	0.454956	<50%
Tissue & Cell	human	Eye	retinal blood vessel endothelial cell	ABO	ABO	466	0.0647826	TRUE	7.80113e-11	expressed	56	43.77+/-14.7	0.00109659	stable	2.03733	-2.10869	0.788235	<80%	0.461904	<50%
Tissue & Cell	human	Large_Intestine	large intestine goblet cell	ABO	ABO	385	0.0637201	TRUE	2.12156e-10	expressed	39	35.61+/-12	0.210015	stable	2.0208	-1.28252	0.935294	<100%	0.672534	<70%
Tissue & Cell	human	Prostate	endothelial cell	ABO	ABO	585	0.0599861	TRUE	4.0543e-11	expressed	46	51.13+/-17.4	0.191766	stable	1.96041	-1.92487	0.829412	<90%	0.513895	<60%
Tissue & Cell	mouse	Testis	Germ cells	Abo	ABO	5086	0.0311643	TRUE	2.49154e-12	expressed		240.19+/-90.09			1.95578	-3.50318	0.954545	<100%	0.0392543	<10%
Tissue & Cell	human	Thymus	vein endothelial cell	ABO	ABO	2104	0.0594552	TRUE	5.03337e-17	expressed	184	182.37+/-62.16	0.905365	stable	1.95152	-2.20352	0.747059	<80%	0.431218	<50%
Tissue & Cell	human	Trachea	endothelial cell	ABO	ABO	257	0.0592655	TRUE	1.88586e-09	expressed	21	22.21+/-7.57	0.472883	stable	1.94832	-2.13203	0.764706	<80%	0.453566	<50%
Tissue & Cell	human	Fat	endothelial cell	ABO	ABO	3748	0.0587448	TRUE	1.29969e-15	expressed	383	321.22+/-109.7	0.0178483	stable	1.9395	-2.12119	0.782353	<80%	0.457735	<50%
Tissue & Cell	human	Salivary_Gland	endothelial cell of lymphatic vessel	ABO	ABO	320	0.0572939	TRUE	9.58179e-10	expressed	29	26.79+/-9.19	0.283138	stable	1.91449	-2.12491	0.776471	<80%	0.456114	<50%
Tissue & Cell	human	Small_Intestine	enterocyte	ABO	ABO	942	0.0541952	TRUE	4.15422e-12	expressed	112	74.85+/-25.89	2.09251e-06	unstable	1.85889	-1.55807	0.882353	<90%	0.608731	<70%
Tissue & Cell	human	Small_Intestine	paneth cell of epithelium of small intestine	ABO	ABO	647	0.047942	TRUE	1.03675e-10	expressed	62	45.81+/-16.15	0.0001758	stable	1.73629	-2.00198	0.811765	<90%	0.491894	<50%
Tissue & Cell	human	Blood	CD4-positive, alpha-beta T cell	ABO	ABO	2863	0.047063	TRUE	4.52035e-18	expressed	180	199.22+/-70.42	0.225558	stable	1.71778	-2.16349	0.752941	<80%	0.443608	<50%
Tissue & Cell	human	Thymus	capillary endothelial cell	ABO	ABO	1362	0.045616	TRUE	5.30632e-13	expressed	65	92.03+/-32.68	0.00114976	stable	1.68655	-2.14639	0.758824	<80%	0.448356	<50%
Tissue & Cell	human	Vasculature	endothelial cell	ABO	ABO	1564	0.0453694	TRUE	1.05841e-13	expressed	125	105.14+/-37.37	0.0243487	stable	1.68113	-2.22678	0.741176	<80%	0.425313	<50%
Tissue & Cell	human	Salivary_Gland	endothelial cell	ABO	ABO	323	0.0426244	TRUE	6.72913e-09	expressed	24	20.47+/-7.34	0.0397616	stable	1.61872	-2.31722	0.735294	<80%	0.394975	<40%
Tissue & Cell	human	Fat	myofibroblast cell	ABO	ABO	982	0.0398568	TRUE	2.45965e-11	expressed	53	58.44+/-21.16	0.252834	stable	1.55159	-2.49394	0.723529	<80%	0.339741	<40%
Tissue & Cell	human	Tongue	basal cell	ABO	ABO	6281	0.0368643	TRUE	2.97046e-12	expressed	634	347.32+/-127.2	1.83404e-09	unstable	1.47354	-2.4809	0.729412	<80%	0.344372	<40%
Tissue & Cell	human	Pancreas	pancreatic ductal cell	ABO	ABO	2431	0.0364039	TRUE	4.97676e-19	expressed	238	132.85+/-48.74	3.83344e-09	unstable	1.46097	-2.63133	0.705882	<80%	0.29296	<30%
Tissue & Cell	human	Tongue	epithelial cell	ABO	ABO	2114	0.0346029	TRUE	1.73767e-15	expressed	246	110.14+/-40.7	1.67925e-12	unstable	1.41023	-2.7121	0.7	<70%	0.265169	<30%
Tissue & Cell	human	Muscle	endothelial cell of vascular tree	ABO	ABO	3602	0.0332909	TRUE	3.41771e-14	expressed	161	180.98+/-67.25	0.188474	stable	1.37158	-2.58413	0.711765	<80%	0.309981	<40%
Tissue & Cell	human	Tongue	vein endothelial cell	ABO	ABO	226	0.0327226	TRUE	1.79766e-07	expressed	16	11.17+/-4.16	3.34869e-05	stable	1.35436	-2.51728	0.717647	<80%	0.332909	<40%
Tissue & Cell	human	Blood	platelet	ABO	ABO	239	0.0324801	TRUE	1.52759e-07	expressed	8	11.73+/-4.38	0.000867168	stable	1.34692	-1.81611	0.847059	<90%	0.547013	<60%
Tissue & Cell	human	Prostate	basal cell of prostate epithelium	ABO	ABO	3298	0.0304593	TRUE	1.18004e-14	expressed	194	152.45+/-57.37	0.00342039	stable	1.28269	-2.7642	0.688235	<70%	0.245252	<30%
Tissue & Cell	human	Pancreas	pancreatic acinar cell	ABO	ABO	5534	0.0303071	TRUE	5.57158e-12	expressed	617	254.6+/-95.88	1.64938e-13	unstable	1.27768	-1.97777	0.817647	<90%	0.497453	<50%
Tissue & Cell	human	Bladder	vein endothelial cell	ABO	ABO	266	0.0298103	TRUE	1.85829e-07	expressed	19	12.05+/-4.55	8.5562e-07	unstable	1.26115	-2.8023	0.682353	<70%	0.23101	<30%
Tissue & Cell	human	Pancreas	endothelial cell	ABO	ABO	2100	0.0287999	TRUE	8.08899e-15	expressed	94	92.11+/-34.94	0.806373	stable	1.22667	-2.85558	0.676471	<70%	0.214335	<30%
Tissue & Cell	human	Muscle	pericyte cell	ABO	ABO	1794	0.0283857	TRUE	3.52158e-13	expressed	73	77.63+/-29.51	0.480871	stable	1.21218	-2.7363	0.694118	<70%	0.254979	<30%
Tissue & Cell	human	Vasculature	pericyte cell	ABO	ABO	1193	0.027263	TRUE	7.55018e-11	expressed	68	49.71+/-19.01	0.000269614	stable	1.17183	-2.99845	0.647059	<70%	0.163849	<20%
Tissue & Cell	human	Salivary_Gland	basal cell	ABO	ABO	922	0.0266421	TRUE	7.07651e-10	expressed	51	37.6+/-14.42	0.000385034	stable	1.14879	-3.00859	0.641176	<70%	0.160723	<20%
Tissue & Cell	human	Lung	lung microvascular endothelial cell	ABO	ABO	485	0.0238966	TRUE	6.88914e-08	expressed	14	17.87+/-6.97	0.0192545	stable	1.04004	-2.86831	0.664706	<70%	0.210051	<30%
Tissue & Cell	human	Eye	keratocyte	ABO	ABO	595	0.0231232	TRUE	3.10706e-08	expressed	28	21.26+/-8.33	0.00139521	stable	1.00713	-3.01257	0.635294	<70%	0.159217	<20%
Tissue & Cell	human	Salivary_Gland	duct epithelial cell	ABO	ABO	1693	0.0226305	TRUE	5.22678e-12	expressed	69	59.3+/-23.31	0.0709692	stable	0.985597	-2.90179	0.658824	<70%	0.198356	<20%
Tissue & Cell	human	Heart	fibroblast of cardiac tissue	ABO	ABO	250	0.0216805	TRUE	2.61299e-06	expressed	6	8.41+/-3.33	0.00338469	stable	0.942709	-2.9111	0.652941	<70%	0.195577	<20%
Tissue & Cell	mouse	Prostate_basal_cells	Unknown	Abo	ABO	874	0.00624888	TRUE	0.0404127	unpredictable		9.8+/-4.98			0.915721	-4.69818	0.842105	<90%	0	<0%
Tissue & Cell	human	Thymus	vascular associated smooth muscle cell	ABO	ABO	2130	0.0204586	TRUE	7.18744e-14	expressed	52	67.95+/-27.13	0.0139662	stable	0.884702	-3.13112	0.617647	<70%	0.12251	<20%
Tissue & Cell	human	Pancreas	pancreatic stellate cell	ABO	ABO	393	0.0191669	TRUE	1.06756e-06	expressed	13	11.8+/-4.76	0.263164	stable	0.819483	-3.35552	0.594118	<60%	0.065308	<10%
Tissue & Cell	human	Muscle	capillary endothelial cell	ABO	ABO	2015	0.0189264	TRUE	6.9741e-13	expressed	50	59.82+/-24.18	0.0774905	stable	0.806852	-2.86079	0.670588	<70%	0.21283	<30%
Tissue & Cell	human	Prostate	smooth muscle cell	ABO	ABO	285	0.0187543	TRUE	4.98423e-06	expressed	13	8.39+/-3.4	4.48073e-06	unstable	0.79772	-3.31797	0.6	<60%	0.0735294	<10%
Tissue & Cell	human	Salivary_Gland	fibroblast	ABO	ABO	2169	0.0187215	TRUE	7.93098e-14	expressed	78	63.75+/-25.81	0.01992	stable	0.795969	-3.13637	0.611765	<70%	0.121352	<20%
Tissue & Cell	human	Trachea	macrophage	ABO	ABO	541	0.0184064	TRUE	3.23552e-07	expressed	17	15.65+/-6.36	0.343514	stable	0.778995	-3.2926	0.605882	<70%	0.0800139	<10%
Tissue & Cell	human	Liver	endothelial cell of hepatic sinusoid	ABO	ABO	421	0.0181396	TRUE	1.235e-06	expressed	9	12.02+/-4.89	0.0103802	stable	0.764394	-3.07492	0.629412	<70%	0.139764	<20%
Tissue & Cell	mouse	Tongue	Keratinocytes	Abo	ABO	1312	0.00701173	TRUE	0.000141416	expressed		16.18+/-7.99			0.751358	-4.79673	0.818182	<90%	0	<0%
Tissue & Cell	human	Fat	mesenchymal stem cell	ABO	ABO	1311	0.0177733	TRUE	9.21374e-10	expressed	60	36.73+/-15	6.89529e-07	unstable	0.743994	-3.42642	0.588235	<60%	0.0526864	<10%
Tissue & Cell	mouse	Mammary_gland	Unknown	Abo	ABO	594	0.0051159	FALSE	0.617714	unpredictable		5.67+/-3.04			0.715673	-4.67851	0.894737	<90%	0	<0%
Tissue & Cell	mouse	Mammary_gland_epithelium_cell	Unknown	Abo	ABO	2106	0.00699111	TRUE	6.78216e-08	expressed		25.91+/-12.81			0.697018	-4.52645	0.947368	<100%	0	<0%
Tissue & Cell	human	Lung	vein endothelial cell	ABO	ABO	508	0.0164885	TRUE	1.14347e-06	expressed	12	13.29+/-5.5	0.295322	stable	0.668962	-3.12679	0.623529	<70%	0.123437	<20%
Tissue & Cell	mouse	Testis	Unknown	Abo	ABO	12011	0.00602605	TRUE	0.0637888	unpredictable		130.75+/-67.12			0.630762	-5.16033	0.789474	<80%	0	<0%
Tissue & Cell	human	Prostate	epithelial cell	ABO	ABO	6848	0.0149338	TRUE	5.9546e-09	expressed	181	163.69+/-68.87	0.262919	stable	0.569923	-3.49567	0.582353	<60%	0.0402964	<10%
Tissue & Cell	human	Muscle	tendon cell	ABO	ABO	234	0.0133519	TRUE	0.000205943	expressed	5	5.05+/-2.17	0.908798	stable	0.457955	-3.49745	0.576471	<60%	0.0401806	<10%
Tissue & Cell	mouse	Submandibular_Gland	Salivary mucous cells	Abo	ABO	242	0.00388775	FALSE	0.178643	unpredictable		1.87+/-1.09			0.441151	-3.19194	1	<100%	0.105489	<20%
Tissue & Cell	mouse	Pituitary_gland	Unknown	Abo	ABO	369	0.00378974	FALSE	0.0724777	unpredictable		2.8+/-1.64			0.415618	-4.39667	1	<100%	0	<0%
Tissue & Cell	mouse	Embryonic_fibroblasts	Unknown	Abo	ABO	15979	0.011107	TRUE	2.04567e-06	expressed		292.89+/-130.39			0.392562	-5.19735	0.684211	<70%	0	<0%
Tissue & Cell	mouse	Muscle_satellite_cells	Satellite cells	Abo	ABO	362	0.00362878	FALSE	0.0560609	unpredictable		2.66+/-1.58			0.372216	-4.68462	0.863636	<90%	0	<0%
Tissue & Cell	human	Thymus	fibroblast	ABO	ABO	3924	0.0109527	TRUE	1.87187e-09	expressed	68	71.04+/-31.72	0.665144	stable	0.259882	-3.86358	0.547059	<60%	0.00463177	<10%
Tissue & Cell	mouse	Macrophage_from_E14.5	Unknown	Abo	ABO	265	0.00320196	FALSE	0.0561138	unpredictable		1.78+/-1.09			0.247082	-5.30146	0.631579	<70%	0	<0%
Tissue & Cell	human	Blood	CD8-positive, alpha-beta T cell	ABO	ABO	1322	0.0104233	TRUE	1.82397e-07	expressed	15	22.91+/-10.34	0.00221433	stable	0.210345	-3.72072	0.564706	<60%	0.0134321	<10%
Tissue & Cell	mouse	Mesencephalon_	Unknown	Abo	ABO	3060	0.00356271	FALSE	1.0629e-08	unexpressed		22.21+/-13.22			0.154197	-5.17068	0.736842	<80%	0	<0%
Tissue & Cell	human	Prostate	myeloid cell	ABO	ABO	365	0.00980984	TRUE	0.000938239	expressed	7	6+/-2.74	0.109567	stable	0.149683	-4.02432	0.523529	<60%	0.00081056	<10%
Tissue & Cell	human	Trachea	CD8-positive, alpha-beta T cell	ABO	ABO	464	0.00970955	TRUE	0.000393929	expressed	5	7.56+/-3.46	0.00293453	stable	0.139407	-3.73236	0.558824	<60%	0.0122742	<10%
Tissue & Cell	mouse	Skin	Unknown	Abo	ABO	328	0.00287001	FALSE	0.019685	unpredictable		2.05+/-1.3			0.137636	-5.47405	0.526316	<60%	0	<0%
Tissue & Cell	human	Large_Intestine	fibroblast	ABO	ABO	953	0.00965852	TRUE	7.75886e-06	expressed	14	15.45+/-7.08	0.359264	stable	0.134138	-3.685	0.570588	<60%	0.0162112	<10%
Tissue & Cell	human	Kidney	macrophage	ABO	ABO	321	0.00934134	TRUE	0.00266796	expressed	5	5.06+/-2.33	0.914758	stable	0.100747	-3.78204	0.552941	<60%	0.00880037	<10%
Tissue & Cell	human	Vasculature	fibroblast	ABO	ABO	5867	0.0091907	TRUE	6.10912e-07	expressed	130	91.1+/-42.23	0.000419265	stable	0.0844895	-4.10432	0.494118	<50%	0.000115794	<10%
Tissue & Cell	mouse	Stria_terminalis__brain_	Neurons	Abo	ABO	568	0.00253691	FALSE	0.00149717	unexpressed		3.26+/-2.15			0.0142657	-4.56811	0.909091	<100%	0	<0%
Tissue & Cell	mouse	Mammary_epithelial_cells	Luminal epithelial cells	Abo	ABO	867	0.00248468	FALSE	0.000140263	unexpressed		4.91+/-3.26			-0.00653696	-5.49049	0.636364	<70%	0	<0%
Tissue & Cell	human	Thymus	monocyte	ABO	ABO	434	0.00819732	TRUE	0.00467426	expressed	4	6.11+/-2.91	0.00338371	stable	-0.0298961	-4.07991	0.5	<50%	0.000115794	<10%
Tissue & Cell	human	Muscle	mesenchymal stem cell	ABO	ABO	14148	0.00818605	TRUE	9.69982e-05	expressed	177	198.87+/-94.63	0.30226	stable	-0.0312715	-4.02847	0.517647	<60%	0.00081056	<10%
Tissue & Cell	human	Blood	monocyte	ABO	ABO	8972	0.0081493	TRUE	2.84077e-05	expressed	112	125.63+/-59.85	0.309106	stable	-0.0357713	-4.12313	0.488235	<50%	0.000115794	<10%
Tissue & Cell	human	Skin	endothelial cell	ABO	ABO	1309	0.00808571	TRUE	7.97041e-06	expressed	21	18.21+/-8.69	0.156327	stable	-0.043605	-4.31957	0.458824	<50%	0	<0%
Tissue & Cell	mouse	Embryonic_fibroblasts	Embryonic stem cells	Abo	ABO	7619	0.00301271	FALSE	3.78676e-05	unexpressed		49.12+/-30.73			-0.0478608	-5.74062	0.409091	<50%	0	<0%
Tissue & Cell	human	Trachea	B cell	ABO	ABO	462	0.00798254	TRUE	0.00536943	unpredictable	5	6.36+/-3.04	0.0545008	stable	-0.0564457	-4.07857	0.505882	<60%	0.000115794	<10%
Tissue & Cell	mouse	Bone_marrow	Unknown	Abo	ABO	335	0.00230792	FALSE	0.00778742	unpredictable		1.81+/-1.23			-0.0803328	-5.76041	0.473684	<50%	0	<0%
Tissue & Cell	human	Trachea	fibroblast	ABO	ABO	1239	0.00757914	TRUE	4.45027e-05	expressed	18	16.31+/-7.91	0.339815	stable	-0.108304	-4.21382	0.464706	<50%	0.000115794	<10%
Tissue & Cell	human	Prostate	macrophage	ABO	ABO	317	0.00755309	TRUE	0.0367813	unpredictable	4	4.16+/-2.02	0.717569	stable	-0.111746	-4.12689	0.482353	<50%	0.000115794	<10%
Tissue & Cell	mouse	Mammary_epithelial_cells	Mammary epithelial cells	Abo	ABO	447	0.0022183	FALSE	0.00241024	unexpressed		2.36+/-1.62			-0.119939	-5.60897	0.590909	<60%	0	<0%
Tissue & Cell	mouse	Ventral_midbrain	Neurons	Abo	ABO	567	0.002218	FALSE	0.000867438	unexpressed		2.99+/-2.05			-0.120075	-5.20002	0.772727	<80%	0	<0%
Tissue & Cell	mouse	Kaposi_s_sarcoma	T memory cells	Abo	ABO	345	0.00216855	FALSE	0.00576421	unpredictable		1.79+/-1.24			-0.14262	-6.00677	0.272727	<30%	0	<0%
Tissue & Cell	mouse	Hippocampus__ca1_	Neurons	Abo	ABO	438	0.00216658	FALSE	0.00240862	unexpressed		2.28+/-1.57			-0.143529	-5.48336	0.681818	<70%	0	<0%
Tissue & Cell	human	Eye	microglial cell	ABO	ABO	209	0.0073072	TRUE	0.122326	unpredictable	3	2.67+/-1.3	0.257769	stable	-0.144842	-3.98804	0.535294	<60%	0.00138953	<10%
Tissue & Cell	human	Bone_Marrow	monocyte	ABO	ABO	1389	0.00721824	TRUE	4.06955e-05	expressed	16	17.55+/-8.61	0.418288	stable	-0.157092	-4.07338	0.511765	<60%	0.000115794	<10%
Tissue & Cell	human	Lung	dendritic cell	ABO	ABO	316	0.00705583	TRUE	0.0851346	unpredictable	4	3.92+/-1.93	0.847511	stable	-0.179849	-4.167	0.476471	<50%	0.000115794	<10%
Tissue & Cell	human	Bone_Marrow	granulocyte	ABO	ABO	853	0.00679197	TRUE	0.00628068	unpredictable	13	10.25+/-5.1	0.0223988	stable	-0.217962	-4.56422	0.423529	<50%	0	<0%
Tissue & Cell	mouse	Enteric_nervous_system	Schwann cells	Abo	ABO	839	0.00201032	FALSE	7.32921e-05	unexpressed		4.17+/-2.95			-0.218386	-5.26083	0.727273	<80%	0	<0%
Tissue & Cell	human	Mammary	fibroblast of breast	ABO	ABO	2066	0.00657746	TRUE	7.00502e-07	expressed	17	24.16+/-12.13	0.0135718	stable	-0.250054	-4.34824	0.447059	<50%	0	<0%
Tissue & Cell	mouse	Dorsal_midbrain	Neurons	Abo	ABO	474	0.00186629	FALSE	0.00110487	unexpressed		2.25+/-1.63			-0.292726	-5.72667	0.454545	<50%	0	<0%
Tissue & Cell	mouse	Pancreatic_islets	Unknown	Abo	ABO	1005	0.00161754	FALSE	1.1273e-05	unexpressed		4.41+/-3.32			-0.435771	-5.34659	0.578947	<60%	0	<0%
Tissue & Cell	human	Fat	fibroblast	ABO	ABO	8459	0.00495753	FALSE	0.126285	unpredictable	76	78.78+/-42.63	0.767762	stable	-0.532796	-4.6478	0.411765	<50%	0	<0%
Tissue & Cell	human	Small_Intestine	B cell	ABO	ABO	519	0.0048602	FALSE	0.38982	unpredictable	4	4.76+/-2.59	0.193984	stable	-0.552623	-4.44975	0.441176	<50%	0	<0%
Tissue & Cell	human	Mammary	luminal epithelial cell of mammary gland	ABO	ABO	5378	0.00485483	FALSE	0.0169506	unpredictable	41	49.28+/-26.82	0.172674	stable	-0.55373	-4.70969	0.405882	<50%	0	<0%
Tissue & Cell	human	Blood	CD4-positive, alpha-beta memory T cell	ABO	ABO	949	0.00467121	FALSE	0.0595367	unpredictable	5	8.44+/-4.64	0.00287839	stable	-0.592285	-4.5181	0.429412	<50%	0	<0%
Tissue & Cell	mouse	Cortex	Unknown	Abo	ABO	5847	0.00150025	FALSE	5.44147e-07	unexpressed		24.63+/-18.98			-0.600895	-6.25551	0.421053	<50%	0	<0%
Tissue & Cell	mouse	Intestinal_crypt_epithelium	Paneth cells	Abo	ABO	924	0.00136872	FALSE	1.41966e-05	unexpressed		3.71+/-2.94			-0.602804	-6.28589	0.227273	<30%	0	<0%
Tissue & Cell	human	Pancreas	myeloid cell	ABO	ABO	1862	0.00461893	FALSE	0.000113126	unexpressed	15	16.41+/-9.06	0.482734	stable	-0.60354	-4.73572	0.4	<40%	0	<0%
Tissue & Cell	human	Bone_Marrow	plasma cell	ABO	ABO	825	0.00461151	FALSE	0.0761647	unpredictable	9	7.26+/-4.01	0.0611125	stable	-0.605148	-4.18279	0.470588	<50%	0.000115794	<10%
Tissue & Cell	human	Eye	stromal cell	ABO	ABO	325	0.00461024	FALSE	0.375028	unpredictable	3	2.86+/-1.58	0.690539	stable	-0.605423	-3.98677	0.541176	<60%	0.00138953	<10%
Tissue & Cell	mouse	Kaposi_s_sarcoma	Unknown	Abo	ABO	665	0.00136153	FALSE	0.000104601	unexpressed		2.66+/-2.11			-0.608068	-6.34567	0.368421	<40%	0	<0%
Tissue & Cell	mouse	Lks__hematopoietic_stem_cells	Unknown	Abo	ABO	479	0.00132002	FALSE	0.000489868	unexpressed		1.89+/-1.51			-0.639036	-6.35336	0.315789	<40%	0	<0%
Tissue & Cell	mouse	Embryonic_fibroblasts	Undefined placental cells	Abo	ABO	202	0.00130764	FALSE	0.00999683	unpredictable		0.79+/-0.64			-0.648454	-5.6964	0.5	<50%	0	<0%
Tissue & Cell	human	Small_Intestine	CD8-positive, alpha-beta T cell	ABO	ABO	2323	0.00441382	FALSE	2.22828e-08	unexpressed	15	19.78+/-11.06	0.0616766	stable	-0.648962	-4.47164	0.435294	<50%	0	<0%
Tissue & Cell	human	Large_Intestine	CD8-positive, alpha-beta T cell	ABO	ABO	2147	0.00430343	FALSE	4.11284e-07	unexpressed	15	17.93+/-10.1	0.198737	stable	-0.67429	-4.32098	0.452941	<50%	0	<0%
Tissue & Cell	human	Heart	cardiac muscle cell	ABO	ABO	7205	0.00421247	FALSE	0.0014693	unexpressed	59	59.2+/-33.54	0.9786	stable	-0.695655	-5.18861	0.288235	<30%	0	<0%
Tissue & Cell	mouse	Hippocampus	Endothelial cells	Abo	ABO	881	0.00123666	FALSE	1.62594e-05	unexpressed		3.37+/-2.74			-0.704268	-5.67648	0.545455	<60%	0	<0%
Tissue & Cell	human	Lung	fibroblast	ABO	ABO	336	0.00411221	FALSE	0.156568	unpredictable	3	2.71+/-1.55	0.402088	stable	-0.719743	-4.01621	0.529412	<60%	0.000926355	<10%
Tissue & Cell	mouse	Pancreas	Unknown	Abo	ABO	2697	0.00120469	FALSE	4.16092e-14	unexpressed		10.18+/-8.34			-0.759352	-6.47757	0.263158	<30%	0	<0%
Tissue & Cell	human	Lung	macrophage	ABO	ABO	12160	0.00395231	FALSE	0.0025967	unexpressed	108	95.25+/-54.97	0.300446	stable	-0.759402	-4.92041	0.347059	<40%	0	<0%
Tissue & Cell	human	Blood	classical monocyte	ABO	ABO	7211	0.0039248	FALSE	0.000459267	unexpressed	46	56.19+/-32.5	0.166149	stable	-0.766388	-4.93074	0.341176	<40%	0	<0%
Tissue & Cell	human	Lung	non-classical monocyte	ABO	ABO	1005	0.00371754	FALSE	0.00109112	unexpressed	5	7.52+/-4.42	0.0165301	stable	-0.820639	-4.60448	0.417647	<50%	0	<0%
Tissue & Cell	human	Trachea	connective tissue cell	ABO	ABO	249	0.00362087	FALSE	0.117026	unpredictable	2	1.83+/-1.08	0.476974	stable	-0.846989	-4.74979	0.394118	<40%	0	<0%
Tissue & Cell	mouse	Embryo	Unknown	Abo	ABO	16382	0.00152442	FALSE	2.20567e-05	unexpressed		69.6+/-53.38			-0.847881	-6.69941	0.210526	<30%	0	<0%
Tissue & Cell	mouse	Embryonic_hindbrain	Unknown	Abo	ABO	978	0.0010675	FALSE	6.20594e-06	unexpressed		3.49+/-2.95			-0.85136	-6.79978	0.157895	<20%	0	<0%
Tissue & Cell	mouse	Colon	Macrophages	Abo	ABO	2550	0.00105843	FALSE	2.13129e-19	unexpressed		9.08+/-7.69			-0.882819	-6.00454	0.318182	<40%	0	<0%
Tissue & Cell	human	Fat	macrophage	ABO	ABO	2807	0.00345286	FALSE	1.44482e-10	unexpressed	23	19.92+/-11.96	0.251905	stable	-0.894501	-4.91695	0.352941	<40%	0	<0%
Tissue & Cell	human	Blood	memory B cell	ABO	ABO	854	0.00332482	FALSE	0.000994997	unexpressed	4	5.9+/-3.58	0.0247035	stable	-0.932287	-4.87017	0.376471	<40%	0	<0%
Tissue & Cell	mouse	Pons	Oligodendrocytes	Abo	ABO	1323	0.000898796	FALSE	3.69113e-07	unexpressed		4.4+/-3.88			-1.02338	-5.77957	0.363636	<40%	0	<0%
Tissue & Cell	human	Uterus	endothelial cell	ABO	ABO	2077	0.00293368	FALSE	8.71503e-09	unexpressed	15	13.15+/-8.29	0.318401	stable	-1.05744	-5.06856	0.311765	<40%	0	<0%
Tissue & Cell	human	Bladder	myofibroblast cell	ABO	ABO	1989	0.00292006	FALSE	2.70215e-08	unexpressed	11	12.55+/-7.93	0.380568	stable	-1.0621	-5.06402	0.317647	<40%	0	<0%
Tissue & Cell	mouse	Nerve	Trigeminal neurons	Abo	ABO	260	0.000842087	FALSE	0.00281219	unexpressed		0.84+/-0.75			-1.08855	-6.74585	0.136364	<20%	0	<0%
Tissue & Cell	human	Small_Intestine	CD4-positive, alpha-beta T cell	ABO	ABO	5257	0.00281953	FALSE	3.16864e-06	unexpressed	26	32.39+/-20.68	0.171935	stable	-1.09713	-4.85277	0.382353	<40%	0	<0%
Tissue & Cell	human	Thymus	B cell	ABO	ABO	1919	0.00274262	FALSE	4.08007e-08	unexpressed	7	11.61+/-7.47	0.0104503	stable	-1.12479	-4.87476	0.364706	<40%	0	<0%
Tissue & Cell	human	Bladder	pericyte cell	ABO	ABO	708	0.00266018	FALSE	0.00064177	unexpressed	6	4.2+/-2.73	0.00657894	stable	-1.15531	-5.14766	0.3	<30%	0	<0%
Tissue & Cell	human	Heart	hepatocyte	ABO	ABO	1089	0.00251491	FALSE	2.95546e-05	unexpressed	9	6.22+/-4.11	0.00566584	stable	-1.21146	-5.75671	0.170588	<20%	0	<0%
Tissue & Cell	human	Salivary_Gland	plasma cell	ABO	ABO	345	0.00241545	FALSE	0.00831071	unpredictable	3	1.92+/-1.28	0.000991981	stable	-1.25182	-4.80973	0.388235	<40%	0	<0%
Tissue & Cell	human	Salivary_Gland	adventitial cell	ABO	ABO	442	0.00225018	FALSE	0.00264978	unexpressed	3	2.35+/-1.61	0.0795349	stable	-1.32269	-5.3338	0.282353	<30%	0	<0%
Tissue & Cell	human	Tongue	fibroblast	ABO	ABO	251	0.0022406	FALSE	0.0167006	unpredictable	1	1.33+/-0.91	0.110704	stable	-1.32696	-5.12227	0.305882	<40%	0	<0%
Tissue & Cell	mouse	Prostate_basal_cells	Keratinocytes	Abo	ABO	6604	0.000702791	FALSE	3.54592e-07	unexpressed		20.03+/-18.68			-1.33261	-6.69397	0.181818	<20%	0	<0%
Tissue & Cell	human	Large_Intestine	CD4-positive, alpha-beta T cell	ABO	ABO	2872	0.00215775	FALSE	2.51776e-11	unexpressed	10	14.89+/-10.31	0.0418908	stable	-1.36464	-4.94654	0.335294	<40%	0	<0%
Tissue & Cell	mouse	ES-derived_embryoid_body	Unknown	Abo	ABO	1046	0.000618605	FALSE	2.08355e-06	unexpressed		3.04+/-2.91			-1.39697	-7.07031	0.105263	<20%	0	<0%
Tissue & Cell	human	Kidney	CD8-positive, alpha-beta T cell	ABO	ABO	241	0.00208458	FALSE	0.0152601	unpredictable	1	1.22+/-0.86	0.24556	stable	-1.39914	-4.96056	0.329412	<40%	0	<0%
Tissue & Cell	mouse	_N	Unknown	Abo	ABO	3534	0.000607361	FALSE	9.89532e-10	unexpressed		10.22+/-9.82			-1.42292	-7.28331	0.0526316	<10%	0	<0%
Tissue & Cell	human	Spleen	naive thymus-derived CD4-positive, alpha-beta T cell	ABO	ABO	1261	0.00203519	FALSE	3.35051e-06	unexpressed	3	6.31+/-4.45	0.00276661	stable	-1.42311	-5.35503	0.276471	<30%	0	<0%
Tissue & Cell	human	Bladder	fibroblast	ABO	ABO	4927	0.00201024	FALSE	3.82081e-07	unexpressed	22	24.47+/-17.3	0.520489	stable	-1.43545	-5.41499	0.258824	<30%	0	<0%
Tissue & Cell	human	Tongue	leukocyte	ABO	ABO	2109	0.00199293	FALSE	7.76059e-10	unexpressed	9	10.42+/-7.39	0.388763	stable	-1.4441	-4.8883	0.358824	<40%	0	<0%
Tissue & Cell	human	Kidney	B cell	ABO	ABO	341	0.00193833	FALSE	0.00432676	unexpressed	1	1.66+/-1.18	0.0193912	stable	-1.47187	-4.8735	0.370588	<40%	0	<0%
Tissue & Cell	human	Lymph_Node	intermediate monocyte	ABO	ABO	306	0.00176738	FALSE	0.00494954	unexpressed	1	1.41+/-1.04	0.0848234	stable	-1.5642	-5.70822	0.194118	<20%	0	<0%
Tissue & Cell	human	Blood	naive thymus-derived CD4-positive, alpha-beta T cell	ABO	ABO	412	0.00173503	FALSE	0.00162124	unexpressed	1	1.88+/-1.39	0.00883126	stable	-1.58268	-5.42477	0.252941	<30%	0	<0%
Tissue & Cell	human	Bladder	macrophage	ABO	ABO	4876	0.0017341	FALSE	2.19804e-07	unexpressed	17	22.23+/-16.42	0.160251	stable	-1.58321	-5.4922	0.241176	<30%	0	<0%
Tissue & Cell	human	Salivary_Gland	macrophage	ABO	ABO	1761	0.00172615	FALSE	3.02544e-08	unexpressed	4	8.01+/-5.92	0.00565192	stable	-1.58781	-5.57371	0.229412	<30%	0	<0%
Tissue & Cell	human	Large_Intestine	plasma cell	ABO	ABO	330	0.00170643	FALSE	0.00353993	unexpressed	2	1.49+/-1.11	0.0477736	stable	-1.5993	-5.01659	0.323529	<40%	0	<0%
Tissue & Cell	human	Spleen	regulatory T cell	ABO	ABO	288	0.00169428	FALSE	0.00548546	unpredictable	1	1.3+/-0.96	0.174959	stable	-1.60644	-5.67655	0.211765	<30%	0	<0%
Tissue & Cell	human	Thymus	macrophage	ABO	ABO	461	0.0016774	FALSE	0.000944839	unexpressed	1	2.06+/-1.54	0.00487537	stable	-1.61646	-5.74682	0.182353	<20%	0	<0%
Tissue & Cell	human	Bone_Marrow	CD4-positive, alpha-beta T cell	ABO	ABO	2025	0.00166722	FALSE	1.45004e-09	unexpressed	4	9.03+/-6.75	0.00274203	stable	-1.62255	-5.5109	0.235294	<30%	0	<0%
Tissue & Cell	human	Skin	muscle cell	ABO	ABO	437	0.00165279	FALSE	0.00114026	unexpressed	1	1.94+/-1.45	0.00769958	stable	-1.63124	-5.79996	0.158824	<20%	0	<0%
Tissue & Cell	human	Bladder	plasma cell	ABO	ABO	1141	0.00164801	FALSE	4.31398e-06	unexpressed	5	5.06+/-3.79	0.946873	stable	-1.63413	-5.16773	0.294118	<30%	0	<0%
Tissue & Cell	human	Thymus	memory B cell	ABO	ABO	1845	0.00164263	FALSE	1.13374e-08	unexpressed	3	8.16+/-6.13	0.00097456	stable	-1.63741	-5.44598	0.247059	<30%	0	<0%
Tissue & Cell	human	Uterus	fibroblast	ABO	ABO	3014	0.0015855	FALSE	7.60588e-11	unexpressed	12	13.08+/-9.92	0.624268	stable	-1.6728	-5.85142	0.141176	<20%	0	<0%
Tissue & Cell	mouse	Hypothalamus	Neurons	Abo	ABO	1349	0.000451722	FALSE	1.71262e-07	unexpressed		3.59+/-3.64			-1.71137	-7.5724	0.0909091	<10%	0	<0%
Tissue & Cell	human	Thymus	CD4-positive helper T cell	ABO	ABO	7611	0.00145037	FALSE	1.95158e-06	unexpressed	11	31.5+/-24.51	0.00103777	stable	-1.76188	-5.64286	0.217647	<30%	0	<0%
Tissue & Cell	human	Lung	classical monocyte	ABO	ABO	1487	0.0014013	FALSE	2.04542e-07	unexpressed	3	6.05+/-4.75	0.00810835	stable	-1.7963	-5.38865	0.264706	<30%	0	<0%
Tissue & Cell	human	Vasculature	smooth muscle cell	ABO	ABO	3075	0.00139748	FALSE	1.12478e-10	unexpressed	11	12.49+/-9.82	0.495738	stable	-1.79903	-6.00903	0.111765	<20%	0	<0%
Tissue & Cell	human	Large_Intestine	B cell	ABO	ABO	497	0.00139045	FALSE	0.000456907	unexpressed	1	2.01+/-1.58	0.0082928	stable	-1.80407	-5.57884	0.223529	<30%	0	<0%
Tissue & Cell	human	Lymph_Node	mature NK T cell	ABO	ABO	683	0.00133601	FALSE	8.72436e-05	unexpressed	1	2.71+/-2.16	0.00165418	stable	-1.84401	-5.75167	0.176471	<20%	0	<0%
Tissue & Cell	human	Muscle	macrophage	ABO	ABO	1989	0.00128327	FALSE	1.27137e-09	unexpressed	4	7.74+/-6.23	0.0123122	stable	-1.88429	-5.69235	0.2	<20%	0	<0%
Tissue & Cell	human	Liver	monocyte	ABO	ABO	612	0.00125077	FALSE	0.000139011	unexpressed	1	2.35+/-1.91	0.00400858	stable	-1.90995	-5.6823	0.205882	<30%	0	<0%
Tissue & Cell	mouse	Intestinal_crypt_epithelium	Enterocytes	Abo	ABO	3841	0.000368876	FALSE	2.68313e-09	unexpressed		9.75+/-10.19			-1.93137	-7.72706	0.0454545	<10%	0	<0%
Tissue & Cell	human	Blood	mature NK T cell	ABO	ABO	2948	0.00117612	FALSE	1.73342e-11	unexpressed	4	11.01+/-9.07	0.00205632	stable	-1.97148	-5.96659	0.123529	<20%	0	<0%
Tissue & Cell	human	Small_Intestine	plasma cell	ABO	ABO	303	0.00112029	FALSE	0.00229498	unexpressed	1	1.11+/-0.92	0.604231	stable	-2.02012	-5.38754	0.270588	<30%	0	<0%
Tissue & Cell	human	Salivary_Gland	memory B cell	ABO	ABO	2879	0.00111775	FALSE	5.32383e-12	unexpressed	4	10.5+/-8.77	0.00286453	stable	-2.02239	-5.93051	0.129412	<20%	0	<0%
Tissue & Cell	human	Lymph_Node	naive thymus-derived CD4-positive, alpha-beta T cell	ABO	ABO	1499	0.00106334	FALSE	1.14007e-07	unexpressed	2	5.35+/-4.52	0.00290731	stable	-2.07229	-5.77067	0.164706	<20%	0	<0%
Tissue & Cell	human	Vasculature	macrophage	ABO	ABO	3301	0.00103992	FALSE	4.49952e-10	unexpressed	9	11.66+/-9.92	0.233759	stable	-2.09456	-6.06307	0.0941176	<10%	0	<0%
Tissue & Cell	human	Spleen	classical monocyte	ABO	ABO	4443	0.00102468	FALSE	3.32335e-08	unexpressed	9	15.59+/-13.32	0.0345442	stable	-2.10932	-6.24064	0.0764706	<10%	0	<0%
Tissue & Cell	human	Eye	Muller cell	ABO	ABO	360	0.00100896	FALSE	0.00107079	unexpressed	1	1.25+/-1.08	0.290579	stable	-2.12478	-6.02732	0.1	<10%	0	<0%
Tissue & Cell	human	Large_Intestine	monocyte	ABO	ABO	543	0.000954999	FALSE	0.000171119	unexpressed	1	1.85+/-1.61	0.0250887	stable	-2.17975	-5.82823	0.152941	<20%	0	<0%
Tissue & Cell	human	Lymph_Node	innate lymphoid cell	ABO	ABO	2420	0.000943962	FALSE	9.51731e-14	unexpressed	4	8.2+/-7.15	0.0139735	stable	-2.19137	-5.82852	0.147059	<20%	0	<0%
Tissue & Cell	human	Mammary	T cell	ABO	ABO	2324	0.000818298	FALSE	1.94358e-12	unexpressed	2	7.45+/-6.71	0.00136284	stable	-2.33423	-5.72166	0.188235	<20%	0	<0%
Tissue & Cell	human	Skin	macrophage	ABO	ABO	846	0.000813711	FALSE	1.20604e-05	unexpressed	1	2.7+/-2.44	0.0045089	stable	-2.33985	-6.01982	0.105882	<20%	0	<0%
Tissue & Cell	human	Eye	eye photoreceptor cell	ABO	ABO	891	0.000805163	FALSE	8.4594e-06	unexpressed	1	2.84+/-2.57	0.00375675	stable	-2.35041	-6.12722	0.0882353	<10%	0	<0%
Tissue & Cell	human	Skin	stromal cell	ABO	ABO	2943	0.000792719	FALSE	9.5516e-12	unexpressed	4	9.32+/-8.46	0.00927441	stable	-2.36599	-6.68258	0.0411765	<10%	0	<0%
Tissue & Cell	human	Salivary_Gland	acinar cell of salivary gland	ABO	ABO	10147	0.000747924	FALSE	2.16184e-06	unexpressed	21	31.45+/-28.94	0.113571	stable	-2.42416	-5.90317	0.135294	<20%	0	<0%
Tissue & Cell	human	Lung	basophil	ABO	ABO	686	0.000722001	FALSE	3.8003e-05	unexpressed	1	2.1+/-1.95	0.017552	stable	-2.45943	-5.97569	0.117647	<20%	0	<0%
Tissue & Cell	human	Thymus	innate lymphoid cell	ABO	ABO	2594	0.000591518	FALSE	1.73243e-18	unexpressed	2	7.44+/-7.18	0.00242181	stable	-2.65877	-6.66198	0.0470588	<10%	0	<0%
Tissue & Cell	human	Spleen	CD4-positive, alpha-beta memory T cell	ABO	ABO	1771	0.000587227	FALSE	5.40694e-09	unexpressed	1	5.07+/-4.9	0.00111424	stable	-2.66605	-6.55946	0.0647059	<10%	0	<0%
Tissue & Cell	human	Lung	adventitial cell	ABO	ABO	373	0.000575067	FALSE	0.000564245	unexpressed	1	1.06+/-1.03	0.790112	stable	-2.68697	-6.52564	0.0705882	<10%	0	<0%
Tissue & Cell	human	Bone_Marrow	neutrophil	ABO	ABO	2911	0.000474724	FALSE	3.92478e-12	unexpressed	2	7.84+/-7.88	0.00286	stable	-2.87872	-6.20788	0.0823529	<10%	0	<0%
Tissue & Cell	human	Blood	naive B cell	ABO	ABO	2239	0.000472642	FALSE	8.84691e-12	unexpressed	1	6.03+/-6.06	0.00112185	stable	-2.88312	-6.57624	0.0588235	<10%	0	<0%
Tissue & Cell	human	Spleen	memory B cell	ABO	ABO	6460	0.00044737	FALSE	2.30112e-07	unexpressed	5	17.15+/-17.4	0.00451177	stable	-2.93807	-6.96697	0.0352941	<10%	0	<0%
Tissue & Cell	human	Fat	T cell	ABO	ABO	1715	0.000439909	FALSE	7.71146e-09	unexpressed	1	4.53+/-4.61	0.00220599	stable	-2.95489	-6.65187	0.0529412	<10%	0	<0%
Tissue & Cell	human	Lymph_Node	type I NK T cell	ABO	ABO	3758	0.000337455	FALSE	1.8987e-09	unexpressed	2	9.36+/-9.91	0.00280317	stable	-3.22002	-7.06392	0.0294118	<10%	0	<0%
Tissue & Cell	human	Lymph_Node	effector CD4-positive, alpha-beta T cell	ABO	ABO	6908	0.000315028	FALSE	2.76868e-07	unexpressed	3	16.98+/-18.13	0.0020837	stable	-3.2888	-7.15107	0.0235294	<10%	0	<0%
Tissue & Cell	human	Bladder	t cell	ABO	ABO	2626	0.000144205	FALSE	1.04618e-16	unexpressed	1	5.79+/-6.66	0.00358856	stable	-4.07022	-7.72464	0.0176471	<10%	0	<0%
Tissue & Cell	human	Muscle	skeletal muscle satellite stem cell	ABO	ABO	4831	0.000135843	FALSE	2.32306e-08	unexpressed	1	10.59+/-12.22	0.00180258	stable	-4.12996	-8.07925	0.0117647	<10%	0	<0%
Tissue & Cell	human	Lymph_Node	plasma cell	ABO	ABO	2687	7.47979e-05	FALSE	6.20716e-15	unexpressed	1	5.65+/-6.71	0.00477141	stable	-4.72667	-8.8792	0.00588235	<10%	0	<0%
Tissue & Cell	human	Thymus	plasma cell	ALG1	ALG1	1554	0.250854	TRUE	2.15546e-18	expressed	647	490.39+/-108.04	1.81442e-06	unstable	2.11773	-0.829624	1	<100%	0.977098	<100%
Tissue & Cell	mouse	Left_Ventricle	Macrophages	Alg1	ALG1	309	0.0308788	TRUE	7.80648e-08	expressed		14.47+/-5.43			1.98914	-2.62481	0.986885	<100%	0.00911917	<10%
Tissue & Cell	mouse	Stria_terminalis__brain_	Neurons	Alg1	ALG1	10439	0.0284929	TRUE	1.60178e-10	expressed		453.29+/-172.22			1.87525	-2.24561	1	<100%	0.0763731	<10%
Tissue & Cell	mouse	Spleen	Unknown	Alg1	ALG1	2414	0.0282082	TRUE	6.54401e-18	expressed		103.84+/-39.51			1.84706	-2.83482	0.985714	<100%	0.00227979	<10%
Tissue & Cell	mouse	Stria_terminalis__brain_	Cajal-Retzius cells	Alg1	ALG1	502	0.0285151	TRUE	1.53597e-08	expressed		21.81+/-8.29			1.81355	-2.27435	0.996721	<100%	0.0647668	<10%
Tissue & Cell	mouse	Bed_nucleus_of_the_stria_terminalis	Neurons	Alg1	ALG1	35421	0.0292702	TRUE	1.57591e-09	expressed		1577.32+/-596.95			1.80919	-2.37084	0.993443	<100%	0.0348187	<10%
Tissue & Cell	mouse	Epidermal_cells	Myoepithelial cells	Alg1	ALG1	641	0.0249792	TRUE	1.13756e-08	expressed		24.61+/-9.53			1.7748	-3.62972	0.885246	<90%	0	<0%
Tissue & Cell	mouse	Spleen	Plasmacytoid dendritic cells	Alg1	ALG1	5574	0.0231121	TRUE	4.50552e-11	expressed		199.1+/-78.01			1.69302	-2.9739	0.967213	<100%	0.000932642	<10%
Tissue & Cell	mouse	Bed_nucleus_of_the_stria_terminalis	Unknown	Alg1	ALG1	4767	0.0233019	TRUE	1.30892e-11	expressed		171.57+/-67.14			1.69034	-1.87455	1	<100%	0.352124	<40%
Tissue & Cell	mouse	Bone_marrow	Plasmacytoid dendritic cells	Alg1	ALG1	2843	0.0239657	TRUE	3.89216e-16	expressed		105.03+/-40.93			1.66338	-2.94948	0.970492	<100%	0.0011399	<10%
Tissue & Cell	human	Lymph_Node	plasma cell	ALG1	ALG1	2687	0.158484	TRUE	1.06979e-23	expressed	886	572.63+/-153.83	9.92952e-09	unstable	1.65852	-1.22058	0.986726	<100%	0.899689	<90%
Tissue & Cell	mouse	Bed_nucleus_of_the_stria_terminalis	Neuroendocrine cells	Alg1	ALG1	942	0.0288374	TRUE	3.36533e-10	expressed		41.37+/-15.69			1.59617	-2.49649	0.990164	<100%	0.0174093	<10%
Tissue & Cell	human	Bone_Marrow	erythroid progenitor cell	ALG1	ALG1	757	0.145197	TRUE	3.2603e-14	expressed	250	149.26+/-41.33	4.76445e-10	unstable	1.57095	-1.61028	0.964602	<100%	0.688601	<70%
Tissue & Cell	mouse	Bed_nucleus_of_the_stria_terminalis	Purkinje neurons	Alg1	ALG1	874	0.0218319	TRUE	4.77678e-09	expressed		29.61+/-11.7			1.5422	-2.71812	0.983607	<100%	0.00518135	<10%
Tissue & Cell	mouse	Epidermal_cells	Keratinocytes	Alg1	ALG1	1256	0.0197577	TRUE	5.78423e-10	expressed		38.8+/-15.57			1.5326	-3.82511	0.82623	<90%	0	<0%
Tissue & Cell	human	Spleen	plasma cell	ALG1	ALG1	3171	0.138028	TRUE	2.03213e-19	expressed	923	597.55+/-168.19	2.29305e-08	unstable	1.52031	-1.38286	0.982301	<100%	0.832124	<90%
Tissue & Cell	human	Bone_Marrow	plasma cell	ALG1	ALG1	825	0.128407	TRUE	4.05439e-14	expressed	201	145.68+/-41.93	6.54071e-06	unstable	1.44806	-0.856141	0.995575	<100%	0.974404	<100%
Tissue & Cell	mouse	Spinal_cord	Neurons	Alg1	ALG1	212	0.0173144	TRUE	3.00076e-05	expressed		5.8+/-2.38			1.41061	-3.37619	0.921311	<100%	0	<0%
Tissue & Cell	human	Blood	plasma cell	ALG1	ALG1	488	0.116657	TRUE	1.44223e-12	expressed	80	79+/-23.37	0.845739	stable	1.3521	-1.69817	0.955752	<100%	0.594819	<60%
Tissue & Cell	mouse	Epidermal_cells	Unknown	Alg1	ALG1	2462	0.0162567	TRUE	5.37488e-17	expressed		63.58+/-26.36			1.27705	-3.95893	0.942857	<100%	0	<0%
Tissue & Cell	human	Thymus	fibroblast	ALG1	ALG1	3924	0.108051	TRUE	4.82741e-17	expressed	683	592.31+/-178.78	0.030728	stable	1.27546	-1.57456	0.969027	<100%	0.719689	<80%
Tissue & Cell	human	Prostate	luminal cell of prostate epithelium	ALG1	ALG1	1092	0.105846	TRUE	1.74089e-14	expressed	227	161.75+/-49.08	5.91337e-06	unstable	1.25484	-1.42626	0.977876	<100%	0.812953	<90%
Tissue & Cell	human	Lung	type II pneumocyte	ALG1	ALG1	9146	0.103832	TRUE	1.71553e-14	expressed	2235	1331.08+/-405.81	2.2373e-09	unstable	1.23563	-1.75178	0.946903	<100%	0.52342	<60%
Tissue & Cell	mouse	Muscle	B cells	Alg1	ALG1	302	0.0139588	TRUE	5.18916e-05	expressed		6.79+/-2.89			1.19518	-3.13696	0.947541	<100%	0.000103627	<10%
Tissue & Cell	human	Salivary_Gland	plasma cell	ALG1	ALG1	345	0.0971611	TRUE	2.27786e-11	expressed	75	47.24+/-14.63	3.14764e-08	unstable	1.16923	-1.11525	0.99115	<100%	0.927461	<100%
Tissue & Cell	mouse	Subcutaneous_innate_lymphoid_cells	Nuocytes	Alg1	ALG1	321	0.0135297	TRUE	5.44619e-05	expressed		7.02+/-3.01			1.16396	-3.0505	0.957377	<100%	0.000621762	<10%
Tissue & Cell	mouse	Pancreatic_islets	Delta cells	Alg1	ALG1	1069	0.013329	TRUE	8.28721e-08	expressed		23.06+/-9.91			1.12861	-3.6591	0.878689	<90%	0	<0%
Tissue & Cell	human	Prostate	myeloid cell	ALG1	ALG1	365	0.0929111	TRUE	2.36399e-11	expressed	68	47.96+/-15.01	5.57469e-06	unstable	1.1245	-1.77606	0.938053	<100%	0.490363	<50%
Tissue & Cell	human	Bone_Marrow	granulocyte	ALG1	ALG1	853	0.0911402	TRUE	2.82925e-13	expressed	163	110.1+/-34.61	8.50556e-07	unstable	1.10526	-1.96756	0.884956	<90%	0.247772	<30%
Tissue & Cell	mouse	Microglia	Microglia	Alg1	ALG1	554	0.0127024	TRUE	8.57979e-06	expressed		11.44+/-4.96			1.09931	-3.71066	0.865574	<90%	0	<0%
Tissue & Cell	human	Large_Intestine	transit amplifying cell of large intestine	ALG1	ALG1	208	0.0890702	TRUE	3.06265e-10	expressed	40	26.28+/-8.3	2.7025e-07	unstable	1.08228	-1.80463	0.929204	<100%	0.447461	<50%
Tissue & Cell	human	Thymus	macrophage	ALG1	ALG1	461	0.0886436	TRUE	1.08476e-11	expressed	67	57.99+/-18.34	0.0358375	stable	1.07748	-1.77944	0.933628	<100%	0.484456	<50%
Tissue & Cell	human	Pancreas	pancreatic stellate cell	ALG1	ALG1	393	0.0883109	TRUE	2.34572e-11	expressed	67	49.27+/-15.59	4.23554e-05	stable	1.07372	-1.82784	0.924779	<100%	0.413472	<50%
Tissue & Cell	mouse	Left_Ventricle	Fibroblasts	Alg1	ALG1	1102	0.0126158	TRUE	1.13145e-07	expressed		22.62+/-9.82			1.06962	-3.42857	0.914754	<100%	0	<0%
Tissue & Cell	mouse	Spleen	B cells	Alg1	ALG1	8421	0.0171099	TRUE	4.3544e-09	expressed		227.87+/-93.65			1.0474	-2.88808	0.980328	<100%	0.00145078	<10%
Tissue & Cell	mouse	Hypothalamus	Oligodendrocyte progenitor cells	Alg1	ALG1	714	0.011915	TRUE	4.18185e-06	expressed		13.93+/-6.11			1.03455	-3.8155	0.829508	<90%	0	<0%
Tissue & Cell	mouse	Bed_nucleus_of_the_stria_terminalis	Oligodendrocyte progenitor cells	Alg1	ALG1	743	0.015349	TRUE	2.71022e-07	expressed		18.21+/-7.62			1.0245	-2.94275	0.97377	<100%	0.0011399	<10%
Tissue & Cell	human	Pancreas	myeloid cell	ALG1	ALG1	1862	0.0833167	TRUE	1.15401e-16	expressed	276	221.17+/-70.86	0.00202597	stable	1.01551	-1.84323	0.915929	<100%	0.393057	<40%
Tissue & Cell	human	Thymus	naive regulatory T cell	ALG1	ALG1	761	0.0831706	TRUE	1.06327e-12	expressed	76	90.24+/-28.92	0.0353699	stable	1.01375	-1.7383	0.951327	<100%	0.542798	<60%
Tissue & Cell	mouse	Bone_marrow	B cells	Alg1	ALG1	1918	0.0163895	TRUE	7.81436e-12	expressed		49.9+/-20.66			1.00896	-3.14573	0.944262	<100%	0.000103627	<10%
Tissue & Cell	mouse	Lks__hematopoietic_stem_cells	Unknown	Alg1	ALG1	3704	0.0145472	TRUE	4.22566e-11	expressed		86.46+/-36.55			0.999929	-4.07991	0.9	<90%	0	<0%
Tissue & Cell	mouse	Leukemic_cells	Neutrophils	Alg1	ALG1	987	0.0112731	TRUE	9.122e-07	expressed		18.33+/-8.14			0.958054	-3.85926	0.813115	<90%	0	<0%
Tissue & Cell	mouse	Kaposi_s_sarcoma	T memory cells	Alg1	ALG1	1359	0.0111457	TRUE	6.16114e-08	expressed		24.99+/-11.12			0.956805	-4.09779	0.727869	<80%	0	<0%
Tissue & Cell	human	Trachea	macrophage	ALG1	ALG1	541	0.0776493	TRUE	1.1402e-11	expressed	80	60.19+/-19.56	0.000156967	stable	0.945063	-1.85309	0.911504	<100%	0.379585	<40%
Tissue & Cell	human	Bone_Marrow	common myeloid progenitor	ALG1	ALG1	287	0.0775177	TRUE	2.10065e-10	expressed	61	31.88+/-10.36	3.86078e-11	unstable	0.943366	-2.32171	0.654867	<70%	0.0470466	<10%
Tissue & Cell	human	Bone_Marrow	hematopoietic stem cell	ALG1	ALG1	617	0.0759411	TRUE	6.52047e-12	expressed	86	67.23+/-21.94	0.000849453	stable	0.922818	-1.99151	0.867257	<90%	0.226114	<30%
Tissue & Cell	mouse	Ventral_striatum	Neurons	Alg1	ALG1	298	0.0106247	TRUE	0.000827846	expressed		5.25+/-2.36			0.922248	-3.79146	0.842623	<90%	0	<0%
Tissue & Cell	human	Thymus	endothelial cell of lymphatic vessel	ALG1	ALG1	271	0.0753836	TRUE	3.17729e-10	expressed	31	29.33+/-9.58	0.433605	stable	0.915449	-2.04686	0.840708	<90%	0.180829	<20%
Tissue & Cell	mouse	Ventral_striatum	Astrocytes	Alg1	ALG1	398	0.0104771	TRUE	0.00031172	expressed		6.93+/-3.12			0.908261	-2.93824	0.977049	<100%	0.0011399	<10%
Tissue & Cell	mouse	Hippocampus__ca1_	GABAergic neurons	Alg1	ALG1	275	0.0104247	TRUE	0.00135158	expressed		4.77+/-2.15			0.903244	-3.52984	0.898361	<90%	0	<0%
Tissue & Cell	mouse	Neonatal_mouse_stomach_explants	Macrophages	Alg1	ALG1	1679	0.0107314	TRUE	6.60729e-09	expressed		29.85+/-13.39			0.892588	-4.11519	0.711475	<80%	0	<0%
Tissue & Cell	mouse	Lacrimal_gland	Fibroblasts	Alg1	ALG1	202	0.0102074	TRUE	0.00455572	expressed		3.44+/-1.56			0.882179	-3.7949	0.839344	<90%	0	<0%
Tissue & Cell	human	Heart	hepatocyte	ALG1	ALG1	1089	0.0727517	TRUE	1.95795e-13	expressed	215	114.01+/-37.51	8.32146e-11	unstable	0.879913	-2.3919	0.615044	<70%	0.0305699	<10%
Tissue & Cell	mouse	Epidermal_cells	Salivary mucous cells	Alg1	ALG1	361	0.0101567	TRUE	0.000657262	expressed		6.12+/-2.77			0.877207	-3.33235	0.92459	<100%	0	<0%
Tissue & Cell	human	Lung	respiratory goblet cell	ALG1	ALG1	762	0.0722805	TRUE	2.60613e-12	expressed	120	79.3+/-26.12	6.4325e-07	unstable	0.873413	-1.86204	0.90708	<100%	0.367668	<40%
Tissue & Cell	mouse	Subdural_meninges	Microglia	Alg1	ALG1	4072	0.0102711	TRUE	6.45863e-09	expressed		69.67+/-31.52			0.871572	-3.50873	0.911475	<100%	0	<0%
Tissue & Cell	mouse	Testis	Unknown	Alg1	ALG1	23749	0.0137812	TRUE	4.50459e-07	expressed		527.87+/-225.37			0.861352	-4.24959	0.828571	<90%	0	<0%
Tissue & Cell	mouse	Somatosensory_cortex	Oligodendrocyte progenitor cells	Alg1	ALG1	208	0.0099451	TRUE	0.00543433	unpredictable		3.46+/-1.58			0.85615	-3.30475	0.931148	<100%	0	<0%
Tissue & Cell	human	Spleen	endothelial cell	ALG1	ALG1	596	0.0706245	TRUE	1.26075e-11	expressed	65	60.69+/-20.08	0.337433	stable	0.850236	-2.07325	0.809735	<90%	0.16228	<20%
Tissue & Cell	human	Trachea	fibroblast	ALG1	ALG1	1239	0.0705923	TRUE	7.60177e-14	expressed	153	126.12+/-41.73	0.00787986	stable	0.849781	-1.9823	0.876106	<90%	0.234197	<30%
Tissue & Cell	human	Fat	mesenchymal stem cell	ALG1	ALG1	1311	0.0702273	TRUE	4.51249e-14	expressed	206	132.8+/-43.98	2.41824e-07	unstable	0.844597	-2.05238	0.831858	<90%	0.176995	<20%
Tissue & Cell	human	Bladder	plasma cell	ALG1	ALG1	1141	0.0692661	TRUE	1.81475e-13	expressed	172	114.1+/-37.88	8.53055e-07	unstable	0.830816	-1.42934	0.973451	<100%	0.811088	<90%
Tissue & Cell	mouse	Pancreatic_islets	Acinar cells	Alg1	ALG1	2140	0.010521	TRUE	3.89049e-11	expressed		37.39+/-16.83			0.828797	-4.09991	0.72459	<80%	0	<0%
Tissue & Cell	mouse	Somatosensory_cortex	Neurons	Alg1	ALG1	1810	0.0107563	TRUE	1.82565e-09	expressed		32.25+/-14.45			0.817137	-3.9438	0.793443	<80%	0	<0%
Tissue & Cell	human	Spleen	regulatory T cell	ALG1	ALG1	288	0.0681593	TRUE	4.76298e-10	expressed	27	28.37+/-9.45	0.513636	stable	0.814708	-1.98196	0.880531	<90%	0.234404	<30%
Tissue & Cell	mouse	Cardiac_progenitor_cells	Fibroblasts	Alg1	ALG1	1154	0.0100135	TRUE	1.08071e-06	expressed		19.31+/-8.78			0.814388	-3.90841	0.803279	<90%	0	<0%
Tissue & Cell	mouse	Olfactory_bulb_	Astrocytes	Alg1	ALG1	964	0.0102214	TRUE	3.46152e-06	expressed		16.42+/-7.44			0.812614	-3.26258	0.934426	<100%	0	<0%
Tissue & Cell	mouse	Brain	Microglia	Alg1	ALG1	13650	0.0101955	TRUE	3.93311e-06	expressed		232.02+/-105.15			0.799301	-3.63834	0.881967	<90%	0	<0%
Tissue & Cell	mouse	Thalamus	Neurons	Alg1	ALG1	442	0.0117861	TRUE	5.49185e-05	expressed		8.54+/-3.76			0.794481	-4.10146	0.721311	<80%	0	<0%
Tissue & Cell	human	Prostate	club cell	ALG1	ALG1	1078	0.0667809	TRUE	3.71404e-13	expressed	142	104.18+/-34.81	7.23076e-05	stable	0.794277	-1.89828	0.902655	<100%	0.323627	<40%
Tissue & Cell	mouse	Kidney	Unknown	Alg1	ALG1	860	0.00998725	TRUE	1.01857e-05	expressed		14.36+/-6.53			0.784075	-4.43275	0.714286	<80%	0	<0%
Tissue & Cell	mouse	Olfactory_epithelium	Olfactory epithelial cells	Alg1	ALG1	913	0.0108035	TRUE	2.61172e-06	expressed		16.33+/-7.31			0.779999	-4.22397	0.645902	<70%	0	<0%
Tissue & Cell	mouse	Dermal_innate_lymphoid_cells	T cells	Alg1	ALG1	1740	0.0137646	TRUE	2.53979e-10	expressed		38.63+/-16.5			0.770256	-3.54152	0.895082	<90%	0	<0%
Tissue & Cell	mouse	Muscle_satellite_cells	Satellite cells	Alg1	ALG1	825	0.00942087	TRUE	2.84824e-05	expressed		13.09+/-6.03			0.763258	-3.74633	0.862295	<90%	0	<0%
Tissue & Cell	human	Vasculature	fibroblast	ALG1	ALG1	5867	0.0643985	TRUE	4.59985e-14	expressed	902	548.06+/-184.3	2.58998e-08	unstable	0.757951	-2.15742	0.756637	<80%	0.114093	<20%
Tissue & Cell	mouse	Dorsal_striatum	Oligodendrocytes	Alg1	ALG1	721	0.013741	TRUE	9.22601e-07	expressed		15.98+/-6.83			0.751574	-3.78466	0.845902	<90%	0	<0%
Tissue & Cell	mouse	Amygdala	Interneurons	Alg1	ALG1	273	0.00885436	TRUE	0.00840965	unpredictable		4.1+/-1.92			0.739981	-3.99301	0.77377	<80%	0	<0%
Tissue & Cell	mouse	Lung	B cells	Alg1	ALG1	494	0.00882174	TRUE	0.00101942	expressed		7.4+/-3.46			0.736289	-2.99649	0.960656	<100%	0.000932642	<10%
Tissue & Cell	human	Uterus	fibroblast	ALG1	ALG1	3014	0.062962	TRUE	6.19887e-18	expressed	415	275.66+/-93.06	1.14569e-06	unstable	0.735391	-2.16979	0.743363	<80%	0.108394	<20%
Tissue & Cell	human	Trachea	endothelial cell	ALG1	ALG1	257	0.0627921	TRUE	1.28997e-09	expressed	32	23.45+/-7.92	7.70383e-05	stable	0.73269	-2.07423	0.80531	<90%	0.161865	<20%
Tissue & Cell	human	Salivary_Gland	adventitial cell	ALG1	ALG1	442	0.0626571	TRUE	1.25086e-10	expressed	50	40.24+/-13.6	0.00366877	stable	0.730538	-2.00713	0.853982	<90%	0.211813	<30%
Tissue & Cell	mouse	Hindbrain	Neurons	Alg1	ALG1	265	0.00873238	TRUE	0.0107548	unpredictable		3.94+/-1.85			0.726108	-4.50074	0.518033	<60%	0	<0%
Tissue & Cell	mouse	Dorsal_midbrain	Astrocytes	Alg1	ALG1	1534	0.0100959	TRUE	4.98095e-08	expressed		25.85+/-11.74			0.725857	-3.22482	0.940984	<100%	0.000103627	<10%
Tissue & Cell	human	Lung	lung ciliated cell	ALG1	ALG1	602	0.0621355	TRUE	2.75453e-11	expressed	73	54.38+/-18.4	0.000159004	stable	0.722177	-2.07447	0.800885	<90%	0.161451	<20%
Tissue & Cell	mouse	Bone_marrow_mesenchymal_and_endothelial_cells	Basophils	Alg1	ALG1	256	0.00865546	TRUE	0.013119	unpredictable		3.77+/-1.77			0.717261	-3.60799	0.891803	<90%	0	<0%
Tissue & Cell	human	Vasculature	capillary endothelial cell	ALG1	ALG1	1034	0.0616076	TRUE	8.79811e-13	expressed	143	92.66+/-31.4	4.22983e-07	unstable	0.713644	-2.1877	0.725664	<80%	0.101865	<20%
Tissue & Cell	human	Thymus	vein endothelial cell	ALG1	ALG1	2104	0.0614915	TRUE	4.03222e-17	expressed	196	188.22+/-63.79	0.582359	stable	0.711758	-2.16984	0.738938	<80%	0.108394	<20%
Tissue & Cell	mouse	Brain	T memory cells	Alg1	ALG1	347	0.00857005	TRUE	0.00576809	unpredictable		5.07+/-2.39			0.707344	-3.8504	0.819672	<90%	0	<0%
Tissue & Cell	human	Pancreas	pancreatic ductal cell	ALG1	ALG1	2431	0.061189	TRUE	1.46906e-20	expressed	379	216.47+/-73.43	2.48779e-09	unstable	0.706828	-2.11204	0.783186	<80%	0.138964	<20%
Tissue & Cell	mouse	Mammary_gland	Unknown	Alg1	ALG1	1049	0.00864004	TRUE	1.85096e-05	expressed		15.44+/-7.26			0.699092	-4.13053	0.857143	<90%	0	<0%
Tissue & Cell	mouse	Heart_macrophages_and_dendritic_cells	Macrophages	Alg1	ALG1	340	0.00848899	TRUE	0.0069506	unpredictable		4.93+/-2.33			0.697841	-3.93934	0.796721	<80%	0	<0%
Tissue & Cell	human	Spleen	macrophage	ALG1	ALG1	1335	0.060082	TRUE	1.03876e-13	expressed	176	116.86+/-39.76	1.2581e-06	unstable	0.68857	-2.06836	0.823009	<90%	0.166528	<20%
Tissue & Cell	mouse	Hypothalamus	Oligodendrocytes	Alg1	ALG1	3097	0.00927648	TRUE	1.5854e-10	expressed		48.48+/-22.42			0.685557	-4.15469	0.691803	<70%	0	<0%
Tissue & Cell	human	Lymph_Node	macrophage	ALG1	ALG1	1148	0.0598557	TRUE	4.47601e-13	expressed	146	100.13+/-34.09	5.04394e-06	unstable	0.684796	-2.18216	0.730088	<80%	0.103523	<20%
Tissue & Cell	human	Lung	macrophage	ALG1	ALG1	12160	0.0592661	TRUE	1.57464e-12	expressed	1599	1050.84+/-358.34	8.42101e-07	unstable	0.674897	-2.21267	0.716814	<80%	0.0904663	<10%
Tissue & Cell	human	Bone_Marrow	macrophage	ALG1	ALG1	265	0.0592105	TRUE	1.67856e-09	expressed	19	22.88+/-7.8	0.0337982	stable	0.673959	-2.05534	0.827434	<90%	0.175233	<20%
Tissue & Cell	human	Salivary_Gland	duct epithelial cell	ALG1	ALG1	1693	0.0589152	TRUE	5.85945e-15	expressed	198	145.49+/-49.66	9.81962e-05	stable	0.668959	-1.94499	0.889381	<90%	0.270466	<30%
Tissue & Cell	mouse	Preoptic_region_of_the_hypothalamus	Oligodendrocyte progenitor cells	Alg1	ALG1	957	0.00825605	TRUE	7.43947e-05	expressed		13.55+/-6.44			0.663677	-4.1659	0.681967	<70%	0	<0%
Tissue & Cell	mouse	Testis	Smooth muscle cells	Alg1	ALG1	366	0.00805955	TRUE	0.0106062	unpredictable		5.08+/-2.42			0.645928	-4.18367	0.668852	<70%	0	<0%
Tissue & Cell	human	Spleen	classical monocyte	ALG1	ALG1	4443	0.0573994	TRUE	1.1525e-14	expressed	417	372.59+/-127.72	0.12677	stable	0.642893	-2.21499	0.712389	<80%	0.0893264	<10%
Tissue & Cell	human	Trachea	secretory cell	ALG1	ALG1	253	0.0573139	TRUE	2.50345e-09	expressed	33	21.19+/-7.26	3.4279e-07	unstable	0.641403	-2.13087	0.774336	<80%	0.128601	<20%
Tissue & Cell	human	Bladder	vein endothelial cell	ALG1	ALG1	266	0.0571097	TRUE	2.09856e-09	expressed	31	22.2+/-7.62	3.5108e-05	stable	0.637834	-2.15218	0.765487	<80%	0.117513	<20%
Tissue & Cell	mouse	Dorsal_midbrain	Interneurons	Alg1	ALG1	204	0.00796076	TRUE	0.0555313	unpredictable		2.8+/-1.34			0.633595	-4.26271	0.632787	<70%	0	<0%
Tissue & Cell	mouse	Heart	Unknown	Alg1	ALG1	3460	0.00916276	TRUE	2.68023e-09	expressed		53.58+/-24.85			0.633542	-3.28316	0.971429	<100%	0	<0%
Tissue & Cell	mouse	Ventral_striatum	Unknown	Alg1	ALG1	495	0.00795706	TRUE	0.00430838	expressed		6.79+/-3.25			0.631265	-3.68522	0.957143	<100%	0	<0%
Tissue & Cell	mouse	Hippocampus	Oligodendrocytes	Alg1	ALG1	1108	0.00800825	TRUE	4.16074e-05	expressed		15.29+/-7.31			0.6306	-4.11345	0.714754	<80%	0	<0%
Tissue & Cell	mouse	Epidermal_cells	Melanocytes	Alg1	ALG1	977	0.00806457	TRUE	9.50211e-05	expressed		13.56+/-6.47			0.63046	-4.41027	0.560656	<60%	0	<0%
Tissue & Cell	human	Salivary_Gland	macrophage	ALG1	ALG1	1761	0.056614	TRUE	4.00213e-15	expressed	149	145.78+/-50.08	0.771352	stable	0.629115	-2.08335	0.792035	<80%	0.155233	<20%
Tissue & Cell	mouse	Mouse_embryonic_fibroblasts	Fibroblasts	Alg1	ALG1	1064	0.00789761	TRUE	7.30441e-05	expressed		14.51+/-6.96			0.62563	-4.68082	0.413115	<50%	0	<0%
Tissue & Cell	human	Thymus	CD8-positive, alpha-beta cytotoxic T cell	ALG1	ALG1	501	0.0563364	TRUE	1.36994e-10	expressed	29	41.28+/-14.19	0.000762347	stable	0.624201	-2.07505	0.79646	<80%	0.161244	<20%
Tissue & Cell	mouse	Pancreatic_islets	Smooth muscle cells	Alg1	ALG1	840	0.00832497	TRUE	0.000153351	expressed		11.98+/-5.68			0.615955	-4.00897	0.770492	<80%	0	<0%
Tissue & Cell	mouse	Dura_mater	Microglia	Alg1	ALG1	8891	0.00861092	TRUE	1.12618e-05	expressed		130.51+/-61.39			0.600636	-3.80008	0.832787	<90%	0	<0%
Tissue & Cell	human	Blood	classical monocyte	ALG1	ALG1	7211	0.0546875	TRUE	4.08073e-13	expressed	630	577.85+/-199.62	0.245215	stable	0.594495	-2.29641	0.681416	<70%	0.0564767	<10%
Tissue & Cell	human	Bone_Marrow	CD4-positive, alpha-beta T cell	ALG1	ALG1	2025	0.0544931	TRUE	2.7005e-16	expressed	129	161.73+/-55.9	0.0142972	stable	0.590934	-2.02398	0.845133	<90%	0.198549	<20%
Tissue & Cell	human	Thymus	vascular associated smooth muscle cell	ALG1	ALG1	2130	0.0544531	TRUE	6.05614e-17	expressed	161	170+/-58.77	0.490949	stable	0.5902	-2.15219	0.761062	<80%	0.117513	<20%
Tissue & Cell	human	Salivary_Gland	fibroblast	ALG1	ALG1	2169	0.0542398	TRUE	3.29187e-17	expressed	219	172.47+/-59.66	0.00190037	stable	0.586274	-2.07262	0.814159	<90%	0.162591	<20%
Tissue & Cell	human	Fat	macrophage	ALG1	ALG1	2807	0.053921	TRUE	5.6007e-19	expressed	306	221.97+/-76.85	6.71038e-05	stable	0.58038	-2.16864	0.747788	<80%	0.109119	<20%
Tissue & Cell	mouse	Dorsal_midbrain	Purkinje neurons	Alg1	ALG1	217	0.00753552	TRUE	0.085193	unpredictable		2.84+/-1.38			0.578698	-4.03044	0.757377	<80%	0	<0%
Tissue & Cell	mouse	Intestinal_crypt_epithelium	Unknown	Alg1	ALG1	258	0.00751266	TRUE	0.0628045	unpredictable		3.37+/-1.64			0.57566	-4.40797	0.728571	<80%	0	<0%
Tissue & Cell	mouse	Pulmonary_alveolar_type_i_cells	Pulmonary alveolar type I cells	Alg1	ALG1	5814	0.00852249	TRUE	1.80816e-06	expressed		84.59+/-39.88			0.573124	-4.22014	0.64918	<70%	0	<0%
Tissue & Cell	mouse	Lung	Fibroblasts	Alg1	ALG1	2210	0.00777451	TRUE	1.13059e-09	expressed		29.73+/-14.32			0.569894	-3.76699	0.859016	<90%	0	<0%
Tissue & Cell	mouse	NK_cells_from_blood	NK cells	Alg1	ALG1	1837	0.00972953	TRUE	4.91684e-09	expressed		29.97+/-13.72			0.568267	-3.77718	0.84918	<90%	0	<0%
Tissue & Cell	mouse	Pancreatic_islets	Enteroendocrine cells	Alg1	ALG1	2922	0.00905558	TRUE	2.60614e-11	expressed		44.79+/-20.83			0.562269	-3.98563	0.780328	<80%	0	<0%
Tissue & Cell	mouse	Testis	Germ cells	Alg1	ALG1	5101	0.0104497	TRUE	4.33723e-08	expressed		88.6+/-39.95			0.560493	-4.39833	0.570492	<60%	0	<0%
Tissue & Cell	mouse	Kidney	Distal tubule cells	Alg1	ALG1	455	0.00762009	TRUE	0.0111518	unpredictable		6.02+/-2.91			0.558814	-3.67609	0.868852	<90%	0	<0%
Tissue & Cell	human	Heart	cardiac muscle cell	ALG1	ALG1	7205	0.0527228	TRUE	5.1877e-13	expressed	1035	557.85+/-193.82	4.01592e-10	unstable	0.557909	-2.66161	0.438053	<50%	0.00683938	<10%
Tissue & Cell	human	Small_Intestine	transit amplifying cell of small intestine	ALG1	ALG1	227	0.0527177	TRUE	6.66182e-09	expressed	23	17.57+/-6.11	0.000594274	stable	0.557812	-2.04946	0.836283	<90%	0.178756	<20%
Tissue & Cell	human	Salivary_Gland	monocyte	ALG1	ALG1	426	0.0526405	TRUE	4.71111e-10	expressed	30	32.94+/-11.45	0.253744	stable	0.556346	-2.10159	0.787611	<80%	0.144456	<20%
Tissue & Cell	human	Small_Intestine	paneth cell of epithelium of small intestine	ALG1	ALG1	647	0.0525438	TRUE	5.60172e-11	expressed	71	49.93+/-17.36	1.91916e-05	stable	0.554507	-1.91033	0.89823	<90%	0.309637	<40%
Tissue & Cell	mouse	Cardiac_tissue	Cardiomyocytes	Alg1	ALG1	1730	0.00891091	TRUE	4.93276e-08	expressed		26.15+/-12.21			0.550902	-3.30893	0.927869	<100%	0	<0%
Tissue & Cell	mouse	Bed_nucleus_of_the_stria_terminalis	Astrocytes	Alg1	ALG1	7012	0.0100616	TRUE	4.70955e-07	expressed		117.82+/-53.54			0.547776	-2.99133	0.963934	<100%	0.000932642	<10%
Tissue & Cell	human	Liver	endothelial cell of hepatic sinusoid	ALG1	ALG1	421	0.0520686	TRUE	5.35485e-10	expressed	26	32.22+/-11.21	0.0194917	stable	0.545422	-2.02046	0.849558	<90%	0.201347	<30%
Tissue & Cell	mouse	Epidermal_innate_lymphoid_cells	T cells	Alg1	ALG1	766	0.00724743	TRUE	0.00289065	expressed		9.71+/-4.76			0.539718	-4.18431	0.665574	<70%	0	<0%
Tissue & Cell	mouse	Dorsal_midbrain	Microglia	Alg1	ALG1	425	0.00722172	TRUE	0.0304387	unpredictable		5.37+/-2.63			0.535901	-3.2396	0.937705	<100%	0.000103627	<10%
Tissue & Cell	mouse	Kaposi_s_sarcoma	T cells	Alg1	ALG1	2863	0.00772082	TRUE	1.4253e-10	expressed		38.29+/-18.47			0.529777	-4.16058	0.688525	<70%	0	<0%
Tissue & Cell	mouse	Lung	Endothelial cells	Alg1	ALG1	1803	0.00824948	TRUE	8.34431e-08	expressed		25.51+/-12.12			0.520131	-4.07641	0.734426	<80%	0	<0%
Tissue & Cell	mouse	Pons	Endothelial cells	Alg1	ALG1	626	0.00744613	TRUE	0.00462697	expressed		8.12+/-3.95			0.512711	-3.66096	0.872131	<90%	0	<0%
Tissue & Cell	human	Large_Intestine	enterocyte	ALG1	ALG1	1464	0.0503262	TRUE	1.20788e-13	expressed	185	108.5+/-37.97	1.18931e-08	unstable	0.511386	-2.00465	0.858407	<90%	0.214404	<30%
Tissue & Cell	mouse	Epidermal_innate_lymphoid_cells	T memory cells	Alg1	ALG1	2569	0.00709406	TRUE	1.44361e-22	expressed		32+/-15.76			0.508446	-4.10376	0.718033	<80%	0	<0%
Tissue & Cell	human	Liver	macrophage	ALG1	ALG1	1381	0.0501691	TRUE	2.40099e-13	expressed	93	102.05+/-35.73	0.259463	stable	0.50826	-1.98669	0.871681	<90%	0.230259	<30%
Tissue & Cell	human	Eye	keratocyte	ALG1	ALG1	595	0.0498348	TRUE	1.27001e-10	expressed	54	43.69+/-15.31	0.00584018	stable	0.501574	-2.2447	0.70354	<80%	0.0766839	<10%
Tissue & Cell	mouse	Amygdala	Neurons	Alg1	ALG1	1206	0.00744106	TRUE	8.17766e-05	expressed		15.63+/-7.61			0.489111	-4.14287	0.698361	<70%	0	<0%
Tissue & Cell	mouse	Embryonic_fibroblasts	Unknown	Alg1	ALG1	32237	0.0079238	TRUE	0.000666058	expressed		440.74+/-211.34			0.484574	-4.54497	0.685714	<70%	0	<0%
Tissue & Cell	mouse	Pancreatic_islets	Alpha cells	Alg1	ALG1	7880	0.00767936	TRUE	5.04684e-05	expressed		104.91+/-50.68			0.47158	-4.1196	0.708197	<80%	0	<0%
Tissue & Cell	human	Bone_Marrow	monocyte	ALG1	ALG1	1389	0.0483129	TRUE	2.90495e-13	expressed	113	99.06+/-34.88	0.0820604	stable	0.470559	-2.17229	0.734513	<80%	0.107979	<20%
Tissue & Cell	human	Thymus	T follicular helper cell	ALG1	ALG1	398	0.048114	TRUE	1.179e-09	expressed	22	28.28+/-9.96	0.00912024	stable	0.466433	-2.19249	0.721239	<80%	0.100415	<20%
Tissue & Cell	mouse	Enteric_nervous_system	Schwann cells	Alg1	ALG1	17495	0.00829412	TRUE	0.000122983	expressed		248.69+/-117.98			0.46475	-4.02916	0.760656	<80%	0	<0%
Tissue & Cell	human	Spleen	memory B cell	ALG1	ALG1	6460	0.0477436	TRUE	5.84016e-13	expressed	492	455.62+/-160.71	0.311959	stable	0.458706	-2.29676	0.676991	<70%	0.0562694	<10%
Tissue & Cell	human	Lung	type I pneumocyte	ALG1	ALG1	211	0.0475167	TRUE	1.76699e-08	expressed	22	14.82+/-5.23	3.80361e-06	unstable	0.453942	-2.2703	0.69469	<70%	0.0660104	<10%
Tissue & Cell	human	Blood	monocyte	ALG1	ALG1	8972	0.0474874	TRUE	2.61059e-12	expressed	674	629.59+/-222.26	0.370808	stable	0.453325	-2.36059	0.632743	<70%	0.0368912	<10%
Tissue & Cell	mouse	Intestinal_epithelium	Gamma delta T cells	Alg1	ALG1	474	0.00663519	TRUE	0.0808234	unpredictable		5.58+/-2.8			0.451458	-3.7758	0.852459	<90%	0	<0%
Tissue & Cell	mouse	Cardiac_progenitor_cells	Endothelial cells	Alg1	ALG1	272	0.00662555	TRUE	0.216425	unpredictable		3.2+/-1.6			0.450004	-4.04679	0.747541	<80%	0	<0%
Tissue & Cell	mouse	Amygdala	Unknown	Alg1	ALG1	1959	0.00974093	TRUE	1.24639e-09	expressed		32+/-14.64			0.448921	-4.09679	0.885714	<90%	0	<0%
Tissue & Cell	mouse	Neo-cortex	Oligodendrocytes	Alg1	ALG1	470	0.00661913	TRUE	0.0855373	unpredictable		5.53+/-2.77			0.447308	-4.07321	0.737705	<80%	0	<0%
Tissue & Cell	mouse	Cortex	Cajal-Retzius cells	Alg1	ALG1	1441	0.00819156	TRUE	2.29104e-06	expressed		20.27+/-9.64			0.438185	-4.56514	0.485246	<50%	0	<0%
Tissue & Cell	mouse	Cortex_2	Astrocytes	Alg1	ALG1	595	0.00650474	TRUE	0.0624764	unpredictable		6.9+/-3.47			0.431601	-3.09819	0.95082	<100%	0.000414508	<10%
Tissue & Cell	human	Prostate	macrophage	ALG1	ALG1	317	0.0463394	TRUE	4.12364e-09	expressed	24	21.74+/-7.7	0.193532	stable	0.428853	-2.31285	0.659292	<70%	0.0497409	<10%
Tissue & Cell	mouse	Dermis	Endothelial cells	Alg1	ALG1	790	0.00824225	TRUE	0.000260053	expressed		11.17+/-5.31			0.426363	-4.28395	0.616393	<70%	0	<0%
Tissue & Cell	mouse	Pons	Neurons	Alg1	ALG1	254	0.00646985	TRUE	0.291995	unpredictable		2.93+/-1.48			0.426224	-4.12999	0.701639	<80%	0	<0%
Tissue & Cell	mouse	Testis	Leydig cells	Alg1	ALG1	1212	0.00784177	TRUE	2.83916e-05	expressed		16.42+/-7.9			0.423444	-4.49454	0.52459	<60%	0	<0%
Tissue & Cell	mouse	Medulla_oblongata	Neurons	Alg1	ALG1	1278	0.00754312	TRUE	3.67262e-05	expressed		16.76+/-8.13			0.420852	-4.03901	0.75082	<80%	0	<0%
Tissue & Cell	mouse	Bone_marrow	Adipocytes	Alg1	ALG1	830	0.00641699	TRUE	0.0262337	unpredictable		9.51+/-4.8			0.418019	-4.60252	0.462295	<50%	0	<0%
Tissue & Cell	human	Lung	basal cell	ALG1	ALG1	2188	0.0458023	TRUE	7.38357e-17	expressed	171	148.41+/-52.67	0.0633867	stable	0.417194	-2.37001	0.623894	<70%	0.0350259	<10%
Tissue & Cell	mouse	Embryonic_skin	Fibroblasts	Alg1	ALG1	1181	0.00648912	TRUE	0.00267329	expressed		13.66+/-6.88			0.41654	-4.8109	0.337705	<40%	0	<0%
Tissue & Cell	human	Eye	retinal blood vessel endothelial cell	ALG1	ALG1	466	0.0456273	TRUE	8.04725e-10	expressed	41	31.49+/-11.18	0.000899447	stable	0.413366	-2.45922	0.557522	<60%	0.0217617	<10%
Tissue & Cell	human	Trachea	basal cell	ALG1	ALG1	4198	0.045487	TRUE	3.04358e-14	expressed	360	282.9+/-100.51	0.00217584	stable	0.410287	-2.45873	0.561947	<60%	0.0217617	<10%
Tissue & Cell	mouse	Kaposi_s_sarcoma	Unknown	Alg1	ALG1	2578	0.00696693	TRUE	6.048e-18	expressed		31.63+/-15.65			0.403948	-4.69139	0.628571	<70%	0	<0%
Tissue & Cell	mouse	Subventricular_zone	Unknown	Alg1	ALG1	1417	0.00667593	TRUE	0.000235866	expressed		16.78+/-8.39			0.40097	-4.44781	0.7	<70%	0	<0%
Tissue & Cell	mouse	Hippocampus	Endothelial cells	Alg1	ALG1	1794	0.00820334	TRUE	1.00559e-07	expressed		25.26+/-12.02			0.397841	-4.18318	0.672131	<70%	0	<0%
Tissue & Cell	human	Trachea	connective tissue cell	ALG1	ALG1	249	0.0448797	TRUE	1.37188e-08	expressed	14	16.57+/-5.9	0.0597577	stable	0.396844	-2.23251	0.707965	<80%	0.0814508	<10%
Tissue & Cell	mouse	Hippocampus	Oligodendrocyte progenitor cells	Alg1	ALG1	1235	0.00645272	TRUE	0.00224083	expressed		14.22+/-7.17			0.389771	-4.20836	0.652459	<70%	0	<0%
Tissue & Cell	human	Prostate	fibroblast	ALG1	ALG1	223	0.0439635	TRUE	2.42354e-08	expressed	12	14.55+/-5.2	0.0357326	stable	0.376219	-2.33497	0.646018	<70%	0.0426943	<10%
Tissue & Cell	human	Vasculature	macrophage	ALG1	ALG1	3301	0.0437989	TRUE	9.32499e-16	expressed	316	214.67+/-76.69	6.42838e-06	unstable	0.372468	-2.3226	0.650442	<70%	0.0466321	<10%
Tissue & Cell	human	Bone_Marrow	CD8-positive, alpha-beta T cell	ALG1	ALG1	1147	0.0437354	TRUE	3.7003e-12	expressed	51	74.49+/-26.62	0.000634624	stable	0.371019	-2.07011	0.818584	<90%	0.16487	<20%
Tissue & Cell	mouse	Dorsal_striatum	Neurons	Alg1	ALG1	4152	0.00728679	TRUE	2.19081e-06	expressed		52.89+/-25.87			0.367722	-4.29032	0.609836	<70%	0	<0%
Tissue & Cell	mouse	Whole_kidney	T memory cells	Alg1	ALG1	303	0.00609629	TRUE	0.424222	unpredictable		3.33+/-1.7			0.36675	-3.92917	0.8	<80%	0	<0%
Tissue & Cell	human	Spleen	mature NK T cell	ALG1	ALG1	2439	0.0432477	TRUE	1.03186e-19	expressed	111	156.73+/-56.1	0.00130341	stable	0.359804	-2.38074	0.619469	<70%	0.0326425	<10%
Tissue & Cell	mouse	Somatosensory_cortex	Unknown	Alg1	ALG1	2186	0.00634932	TRUE	3.82373e-07	expressed		24.83+/-12.58			0.35758	-4.11732	0.871429	<90%	0	<0%
Tissue & Cell	human	Salivary_Gland	endothelial cell	ALG1	ALG1	323	0.0431338	TRUE	6.20371e-09	expressed	23	20.71+/-7.41	0.171439	stable	0.357166	-2.30534	0.668142	<70%	0.0531606	<10%
Tissue & Cell	human	Kidney	macrophage	ALG1	ALG1	321	0.0430199	TRUE	6.48559e-09	expressed	19	20.53+/-7.35	0.35295	stable	0.354524	-2.25483	0.699115	<70%	0.0719171	<10%
Tissue & Cell	human	Thymus	B cell	ALG1	ALG1	1919	0.0428922	TRUE	4.94833e-15	expressed	83	122.36+/-43.85	0.00053911	stable	0.351551	-2.12498	0.778761	<80%	0.133264	<20%
Tissue & Cell	human	Pancreas	pancreatic acinar cell	ALG1	ALG1	5534	0.04261	TRUE	5.02276e-13	expressed	809	350.69+/-125.79	3.28594e-13	unstable	0.34495	-1.63706	0.960177	<100%	0.66487	<70%
Tissue & Cell	human	Bladder	myofibroblast cell	ALG1	ALG1	1989	0.0421917	TRUE	2.41061e-15	expressed	130	124.88+/-44.86	0.60653	stable	0.335083	-2.3934	0.610619	<70%	0.0304663	<10%
Tissue & Cell	human	Small_Intestine	plasma cell	ALG1	ALG1	303	0.0420369	TRUE	9.68375e-09	expressed	38	18.96+/-6.81	4.26814e-11	unstable	0.331408	-1.76257	0.942478	<100%	0.508083	<60%
Tissue & Cell	human	Salivary_Gland	memory B cell	ALG1	ALG1	2879	0.0418426	TRUE	1.35115e-17	expressed	167	179.35+/-64.5	0.390763	stable	0.326774	-2.30791	0.663717	<70%	0.0523316	<10%
Tissue & Cell	human	Trachea	ciliated cell	ALG1	ALG1	317	0.0417331	TRUE	8.42177e-09	expressed	29	19.7+/-7.09	7.02541e-06	unstable	0.324153	-2.34934	0.641593	<70%	0.039171	<10%
Tissue & Cell	mouse	Lung	Unknown	Alg1	ALG1	223	0.00583597	TRUE	0.671209	unpredictable		2.37+/-1.22			0.32311	-4.35357	0.757143	<80%	0	<0%
Tissue & Cell	mouse	Hippocampus	Choroid plexus cells	Alg1	ALG1	303	0.00583513	TRUE	0.604548	unpredictable		3.21+/-1.66			0.322967	-4.47849	0.531148	<60%	0	<0%
Tissue & Cell	human	Fat	fibroblast	ALG1	ALG1	8459	0.0416659	TRUE	5.0931e-12	expressed	722	524.86+/-188.88	0.00011339	stable	0.322543	-2.51903	0.544248	<60%	0.0150259	<10%
Tissue & Cell	mouse	Pancreatic_islets	Fibroblasts	Alg1	ALG1	9127	0.00695567	TRUE	0.0006961	expressed		111.82+/-55.34			0.321777	-4.24842	0.642623	<70%	0	<0%
Tissue & Cell	mouse	Pancreas	Beta cells	Alg1	ALG1	315	0.00581763	TRUE	0.608657	unpredictable		3.33+/-1.73			0.319963	-4.92217	0.278689	<30%	0	<0%
Tissue & Cell	mouse	Left_Ventricle	Endothelial cells	Alg1	ALG1	508	0.00580331	TRUE	0.47982	unpredictable		5.36+/-2.78			0.317498	-3.77248	0.855738	<90%	0	<0%
Tissue & Cell	mouse	Mammary_epithelial_cells	Luminal epithelial cells	Alg1	ALG1	4481	0.00687232	TRUE	1.98962e-05	expressed		54.35+/-26.98			0.307125	-4.58815	0.468852	<50%	0	<0%
Tissue & Cell	mouse	White_adipose_tissue	Fibroblasts	Alg1	ALG1	825	0.00775394	TRUE	0.000557156	expressed		11.07+/-5.34			0.306957	-4.50079	0.514754	<60%	0	<0%
Tissue & Cell	human	Lymph_Node	intermediate monocyte	ALG1	ALG1	306	0.0408726	TRUE	1.12736e-08	expressed	23	18.65+/-6.73	0.00765333	stable	0.303319	-2.56725	0.513274	<60%	0.0125389	<10%
Tissue & Cell	mouse	Bone_marrow	Osteoblasts	Alg1	ALG1	787	0.00678049	TRUE	0.00968564	unpredictable		9.44+/-4.7			0.301407	-4.37419	0.580328	<60%	0	<0%
Tissue & Cell	mouse	Lsk_cells_from_bone_marrow	Unknown	Alg1	ALG1	16901	0.00641904	TRUE	0.0193941	unpredictable		193.74+/-97.84			0.300573	-4.89051	0.528571	<60%	0	<0%
Tissue & Cell	human	Bladder	bladder urothelial cell	ALG1	ALG1	2873	0.0407551	TRUE	1.45494e-17	expressed	304	174.59+/-63.03	8.73471e-09	unstable	0.30044	-2.53385	0.530973	<60%	0.0140933	<10%
Tissue & Cell	mouse	Thalamus	Oligodendrocyte progenitor cells	Alg1	ALG1	275	0.00570032	TRUE	0.730484	unpredictable		2.86+/-1.49			0.299592	-3.85652	0.816393	<90%	0	<0%
Tissue & Cell	mouse	Prostate_basal_cells	Unknown	Alg1	ALG1	1136	0.006024	TRUE	0.0354973	unpredictable		12.36+/-6.35			0.297873	-4.7528	0.614286	<70%	0	<0%
Tissue & Cell	mouse	Hippocampus__ca1_	Neurons	Alg1	ALG1	1459	0.00695069	TRUE	5.84401e-05	expressed		17.86+/-8.84			0.285874	-4.4741	0.537705	<60%	0	<0%
Tissue & Cell	mouse	Embryonic_fibroblasts	Undefined placental cells	Alg1	ALG1	209	0.00561967	TRUE	0.828232	unpredictable		2.15+/-1.12			0.285343	-4.70463	0.4	<40%	0	<0%
Tissue & Cell	mouse	Preoptic_region_of_the_hypothalamus	Oligodendrocytes	Alg1	ALG1	2265	0.00674851	TRUE	1.06147e-08	expressed		27.06+/-13.49			0.283802	-4.63008	0.439344	<50%	0	<0%
Tissue & Cell	mouse	Spleen	T cells	Alg1	ALG1	1070	0.00623866	TRUE	0.0162286	unpredictable		11.98+/-6.1			0.283743	-4.35536	0.586885	<60%	0	<0%
Tissue & Cell	mouse	Olfactory_bulb_	Purkinje neurons	Alg1	ALG1	1033	0.00561064	TRUE	0.423779	unpredictable		10.61+/-5.55			0.283735	-4.05357	0.744262	<80%	0	<0%
Tissue & Cell	human	Vasculature	smooth muscle cell	ALG1	ALG1	3075	0.0400104	TRUE	2.59017e-16	expressed	301	183.65+/-66.48	9.82137e-08	unstable	0.281999	-2.65456	0.446903	<50%	0.00777202	<10%
Tissue & Cell	human	Mammary	fibroblast of breast	ALG1	ALG1	2066	0.0398746	TRUE	1.29218e-15	expressed	122	123+/-44.54	0.919234	stable	0.2786	-2.54615	0.522124	<60%	0.0131606	<10%
Tissue & Cell	human	Eye	microglial cell	ALG1	ALG1	209	0.0398326	TRUE	6.09906e-08	expressed	15	12.43+/-4.5	0.0165643	stable	0.277545	-2.29221	0.685841	<70%	0.0579275	<10%
Tissue & Cell	mouse	Thymocytes	T memory cells	Alg1	ALG1	5777	0.00578506	TRUE	0.055339	unpredictable		60.84+/-31.57			0.277046	-4.74256	0.370492	<40%	0	<0%
Tissue & Cell	human	Eye	stromal cell	ALG1	ALG1	325	0.0398048	TRUE	1.04988e-08	expressed	35	19.32+/-7	2.01459e-09	unstable	0.276847	-1.83107	0.920354	<100%	0.409534	<50%
Tissue & Cell	human	Spleen	type I NK T cell	ALG1	ALG1	1038	0.0398015	TRUE	1.61999e-11	expressed	46	61.69+/-22.35	0.00432046	stable	0.276763	-2.44949	0.575221	<60%	0.0229016	<10%
Tissue & Cell	mouse	Somatosensory_cortex	Pericytes	Alg1	ALG1	223	0.00556469	TRUE	0.860945	unpredictable		2.28+/-1.19			0.275512	-4.28604	0.613115	<70%	0	<0%
Tissue & Cell	mouse	Leukemic_cells	Unknown	Alg1	ALG1	2116	0.00614239	TRUE	4.8622e-06	expressed		23.4+/-11.95			0.272125	-4.81028	0.585714	<60%	0	<0%
Tissue & Cell	human	Lymph_Node	regulatory T cell	ALG1	ALG1	889	0.0394758	TRUE	5.39196e-11	expressed	45	52.43+/-19.01	0.088579	stable	0.268546	-2.44786	0.579646	<60%	0.0229016	<10%
Tissue & Cell	human	Pancreas	endothelial cell	ALG1	ALG1	2100	0.0394597	TRUE	8.52269e-16	expressed	126	123.8+/-44.9	0.824457	stable	0.268139	-2.54068	0.526549	<60%	0.0136788	<10%
Tissue & Cell	mouse	Hypothalamus	Tanycytes	Alg1	ALG1	982	0.00594145	TRUE	0.100552	unpredictable		10.57+/-5.44			0.261771	-4.07721	0.731148	<80%	0	<0%
Tissue & Cell	mouse	Lks__hematopoietic_stem_cells	Hematopoietic stem cells	Alg1	ALG1	2744	0.00550325	TRUE	0.000241073	expressed		27.76+/-14.6			0.261223	-4.57692	0.47541	<50%	0	<0%
Tissue & Cell	human	Vasculature	pericyte cell	ALG1	ALG1	1193	0.0390665	TRUE	5.68106e-12	expressed	117	69.67+/-25.31	3.9521e-08	unstable	0.258124	-2.63872	0.455752	<50%	0.00860104	<10%
Tissue & Cell	mouse	Peripheral_lymph_node	T cells	Alg1	ALG1	359	0.00546038	TRUE	0.913665	unpredictable		3.61+/-1.9			0.256588	-4.20818	0.655738	<70%	0	<0%
Tissue & Cell	mouse	Stria_terminalis__brain_	Astrocytes	Alg1	ALG1	1974	0.00789964	TRUE	2.76406e-08	expressed		26.92+/-12.92			0.253854	-3.07706	0.954098	<100%	0.000518135	<10%
Tissue & Cell	human	Bladder	fibroblast	ALG1	ALG1	4927	0.0388855	TRUE	4.03622e-13	expressed	338	286.48+/-104.12	0.0345822	stable	0.25348	-2.45262	0.570796	<60%	0.0226943	<10%
Tissue & Cell	mouse	Medulla_oblongata	Oligodendrocytes	Alg1	ALG1	36313	0.00618147	TRUE	0.0948484	unpredictable		403.58+/-205.8			0.246945	-3.96339	0.786885	<80%	0	<0%
Tissue & Cell	mouse	Stria_terminalis__brain_	Oligodendrocytes	Alg1	ALG1	2046	0.00573927	TRUE	0.000850099	expressed		21.41+/-11.13			0.239593	-3.52926	0.901639	<100%	0	<0%
Tissue & Cell	mouse	Immortalized_gonadotrope_cells	Unknown	Alg1	ALG1	950	0.0067422	TRUE	0.00411054	expressed		11.34+/-5.66			0.238074	-4.25258	0.814286	<90%	0	<0%
Tissue & Cell	mouse	Pancreatic_progenitor_cells	Fibroblasts	Alg1	ALG1	513	0.00535979	FALSE	0.97761	unpredictable		5.08+/-2.69			0.237996	-4.5509	0.495082	<50%	0	<0%
Tissue & Cell	mouse	Dura_mater	NK cells	Alg1	ALG1	858	0.00653005	TRUE	0.0149985	unpredictable		9.98+/-5.02			0.237705	-4.27791	0.619672	<70%	0	<0%
Tissue & Cell	mouse	Preoptic_region_of_the_hypothalamus	Neurons	Alg1	ALG1	8357	0.0063905	TRUE	0.00490983	expressed		95.45+/-48.26			0.234348	-4.66783	0.419672	<50%	0	<0%
Tissue & Cell	mouse	Embryonic_skin	Unknown	Alg1	ALG1	222	0.00533863	FALSE	0.972147	unpredictable		2.19+/-1.16			0.234039	-5.09234	0.428571	<50%	0	<0%
Tissue & Cell	mouse	Subventricular_zone	Astrocytes	Alg1	ALG1	431	0.00533856	FALSE	0.955492	unpredictable		4.26+/-2.26			0.234026	-4.2646	0.629508	<70%	0	<0%
Tissue & Cell	mouse	Lsk_cells_from_bone_marrow	Erythroid-like and erythroid precursor cells	Alg1	ALG1	3325	0.00599658	TRUE	5.33457e-05	expressed		36.05+/-18.53			0.230331	-5.2257	0.131148	<20%	0	<0%
Tissue & Cell	mouse	Ventral_striatum	Microglia	Alg1	ALG1	764	0.00532306	FALSE	0.895437	unpredictable		7.53+/-3.99			0.228939	-3.62377	0.888525	<90%	0	<0%
Tissue & Cell	human	Bone_Marrow	mature NK T cell	ALG1	ALG1	678	0.0377512	TRUE	4.08988e-10	expressed	26	38.34+/-13.99	0.000639613	stable	0.223878	-2.27107	0.690265	<70%	0.0660104	<10%
Tissue & Cell	mouse	Dermis	Pericytes	Alg1	ALG1	384	0.00526591	FALSE	0.881239	unpredictable		3.75+/-2			0.220325	-4.42742	0.554098	<60%	0	<0%
Tissue & Cell	mouse	Olfactory_bulb	Astrocytes	Alg1	ALG1	2220	0.00541343	TRUE	0.356016	unpredictable		22.17+/-11.71			0.219162	-3.96199	0.790164	<80%	0	<0%
Tissue & Cell	mouse	Embryonic_fibroblasts	Fibroblasts	Alg1	ALG1	844	0.00538736	TRUE	0.975596	unpredictable		8.39+/-4.44			0.217248	-4.90691	0.288525	<30%	0	<0%
Tissue & Cell	human	Lymph_Node	B cell	ALG1	ALG1	15249	0.0373471	TRUE	6.40213e-11	expressed	662	853.61+/-312.04	0.0107229	stable	0.213116	-2.42805	0.588496	<60%	0.0254922	<10%
Tissue & Cell	human	Blood	CD4-positive, alpha-beta T cell	ALG1	ALG1	2863	0.0372975	TRUE	2.24222e-17	expressed	147	160.06+/-58.52	0.318533	stable	0.211787	-2.39605	0.606195	<70%	0.0302591	<10%
Tissue & Cell	human	Liver	endothelial cell	ALG1	ALG1	267	0.0372634	TRUE	3.73956e-08	expressed	12	14.91+/-5.45	0.023671	stable	0.210871	-2.41287	0.60177	<70%	0.027772	<10%
Tissue & Cell	mouse	Somatosensory_cortex	Endothelial cells	Alg1	ALG1	590	0.00517638	FALSE	0.702024	unpredictable		5.69+/-3.04			0.203176	-4.02263	0.763934	<80%	0	<0%
Tissue & Cell	human	Salivary_Gland	acinar cell of salivary gland	ALG1	ALG1	10147	0.0369588	TRUE	2.24953e-11	expressed	1031	562.45+/-205.92	1.55813e-09	unstable	0.202663	-2.00291	0.862832	<90%	0.215855	<30%
Tissue & Cell	mouse	Cervical_and_lumbar_spinal_cord	Neurons	Alg1	ALG1	240	0.00516454	FALSE	0.836582	unpredictable		2.31+/-1.23			0.200886	-4.52921	0.508197	<60%	0	<0%
Tissue & Cell	human	Thymus	capillary endothelial cell	ALG1	ALG1	1362	0.0368673	TRUE	2.30947e-12	expressed	58	75.32+/-27.58	0.00931212	stable	0.200185	-2.35932	0.637168	<70%	0.0369948	<10%
Tissue & Cell	human	Lung	adventitial cell	ALG1	ALG1	373	0.0368254	TRUE	9.91012e-09	expressed	23	20.61+/-7.55	0.161477	stable	0.199047	-2.36618	0.628319	<70%	0.035544	<10%
Tissue & Cell	mouse	Yolk_sack	Mast cells	Alg1	ALG1	2615	0.00576189	TRUE	1.92157e-10	expressed		27.45+/-14.26			0.198674	-4.64975	0.432787	<50%	0	<0%
Tissue & Cell	mouse	Olfactory_bulb_	Unknown	Alg1	ALG1	1939	0.0054531	TRUE	0.338159	unpredictable		19.47+/-10.27			0.197799	-3.99293	0.928571	<100%	0	<0%
Tissue & Cell	human	Bladder	smooth muscle cell	ALG1	ALG1	227	0.0367466	TRUE	7.79643e-08	expressed	18	12.51+/-4.59	2.29454e-05	stable	0.196906	-2.65919	0.442478	<50%	0.00725389	<10%
Tissue & Cell	human	Liver	monocyte	ALG1	ALG1	612	0.0366666	TRUE	8.94369e-10	expressed	29	33.67+/-12.34	0.0982156	stable	0.194725	-2.3042	0.672566	<70%	0.0535751	<10%
Tissue & Cell	mouse	Bone_marrow	Fibroblasts	Alg1	ALG1	9804	0.00608375	TRUE	0.0336579	unpredictable		107.55+/-55.07			0.19374	-4.60501	0.459016	<50%	0	<0%
Tissue & Cell	human	Thymus	CD4-positive helper T cell	ALG1	ALG1	7611	0.0366123	TRUE	8.06999e-12	expressed	299	418.16+/-153.3	0.0019526	stable	0.193244	-2.4143	0.597345	<60%	0.0276684	<10%
Tissue & Cell	mouse	Olfactory_bulb	Unknown	Alg1	ALG1	3369	0.00614318	TRUE	2.06311e-05	expressed		37.25+/-19.03			0.191383	-4.31953	0.785714	<80%	0	<0%
Tissue & Cell	mouse	Muscle_satellite_cells	Myocytes	Alg1	ALG1	419	0.00510971	FALSE	0.701258	unpredictable		4+/-2.14			0.190212	-5.16588	0.147541	<20%	0	<0%
Tissue & Cell	human	Blood	mature NK T cell	ALG1	ALG1	2948	0.0364733	TRUE	1.05339e-16	expressed	111	161.39+/-59.2	0.000887124	stable	0.189441	-2.53223	0.535398	<60%	0.0141969	<10%
Tissue & Cell	mouse	Olfactory_bulb_	Oligodendrocytes	Alg1	ALG1	263	0.00509609	FALSE	0.772242	unpredictable		2.5+/-1.34			0.187543	-4.20051	0.659016	<70%	0	<0%
Tissue & Cell	mouse	Cortex_3	Astrocytes	Alg1	ALG1	1060	0.00547597	TRUE	0.718596	unpredictable		10.68+/-5.62			0.182503	-3.51892	0.904918	<100%	0	<0%
Tissue & Cell	mouse	Thymocytes	T cells	Alg1	ALG1	2840	0.00529971	FALSE	0.0209608	unpredictable		27.88+/-14.81			0.180292	-4.77564	0.354098	<40%	0	<0%
Tissue & Cell	mouse	Lung	Macrophages	Alg1	ALG1	215	0.00502459	FALSE	0.750228	unpredictable		2.02+/-1.09			0.173415	-3.9903	0.777049	<80%	0	<0%
Tissue & Cell	mouse	Pancreas	Alpha cells	Alg1	ALG1	6487	0.00554651	TRUE	0.410916	unpredictable		66.04+/-34.65			0.173362	-5.02593	0.222951	<30%	0	<0%
Tissue & Cell	mouse	Ventral_midbrain	Endothelial cells	Alg1	ALG1	584	0.00525989	FALSE	0.824581	unpredictable		5.7+/-3.03			0.171465	-4.0191	0.767213	<80%	0	<0%
Tissue & Cell	human	Blood	CD4-positive, alpha-beta memory T cell	ALG1	ALG1	949	0.035646	TRUE	6.92024e-11	expressed	47	50.84+/-18.71	0.357603	stable	0.166495	-2.48588	0.548673	<60%	0.018342	<10%
Tissue & Cell	mouse	Bone_marrow_mesenchymal_and_endothelial_cells	Unknown	Alg1	ALG1	272	0.00497545	FALSE	0.673196	unpredictable		2.54+/-1.37			0.163586	-4.17476	0.842857	<90%	0	<0%
Tissue & Cell	human	Mammary	vein endothelial cell	ALG1	ALG1	263	0.0354709	TRUE	5.61208e-08	expressed	19	14.03+/-5.16	0.000267735	stable	0.161571	-2.85748	0.278761	<30%	0.00186528	<10%
Tissue & Cell	mouse	Intraembryonic_tissues	Unknown	Alg1	ALG1	521	0.00495593	FALSE	0.477557	unpredictable		4.85+/-2.63			0.159656	-5.17773	0.385714	<40%	0	<0%
Tissue & Cell	mouse	Sympathetic_nervous_system	Noradrenergic neurons	Alg1	ALG1	368	0.00494983	FALSE	0.580723	unpredictable		3.42+/-1.85			0.158423	-3.51003	0.908197	<100%	0	<0%
Tissue & Cell	human	Spleen	CD8-positive, alpha-beta memory T cell	ALG1	ALG1	4301	0.0353327	TRUE	2.27561e-13	expressed	156	228.53+/-84.2	0.000795645	stable	0.157668	-2.48582	0.553097	<60%	0.018342	<10%
Tissue & Cell	mouse	Periaortic_lymph_nodes	Fibroblasts	Alg1	ALG1	2813	0.00547158	TRUE	0.00529304	unpredictable		28.33+/-14.92			0.156221	-4.35983	0.583607	<60%	0	<0%
Tissue & Cell	mouse	Embryonic_fibroblasts	Embryonic stem cells	Alg1	ALG1	7619	0.005943	TRUE	0.0416145	unpredictable		82.01+/-42.25			0.155352	-5.01316	0.229508	<30%	0	<0%
Tissue & Cell	mouse	Pancreatic_islets	Unknown	Alg1	ALG1	13292	0.00588782	TRUE	0.138768	unpredictable		141.99+/-73.33			0.154453	-4.40031	0.742857	<80%	0	<0%
Tissue & Cell	mouse	Skeletal_muscle_macrophages_from_hindlimb	Macrophages	Alg1	ALG1	7157	0.00575363	TRUE	0.121343	unpredictable		75.04+/-38.99			0.152511	-4.51194	0.511475	<60%	0	<0%
Tissue & Cell	mouse	Mammary_gland_epithelium_cell	Unknown	Alg1	ALG1	2430	0.00519966	FALSE	1.39489e-05	unexpressed		23.5+/-12.55			0.151161	-4.5774	0.671429	<70%	0	<0%
Tissue & Cell	human	Salivary_Gland	endothelial cell of lymphatic vessel	ALG1	ALG1	320	0.0349082	TRUE	2.80624e-08	expressed	21	16.81+/-6.2	0.00572449	stable	0.145583	-2.62038	0.469027	<50%	0.00932642	<10%
Tissue & Cell	mouse	Lung	T memory cells	Alg1	ALG1	203	0.00487991	FALSE	0.665984	unpredictable		1.87+/-1.01			0.144197	-3.98468	0.783607	<80%	0	<0%
Tissue & Cell	mouse	Mammary_epithelial_cells	Endothelial cells	Alg1	ALG1	220	0.00485271	FALSE	0.632506	unpredictable		2.02+/-1.1			0.138607	-4.17689	0.678689	<70%	0	<0%
Tissue & Cell	mouse	Olfactory_bulb	Schwann cells	Alg1	ALG1	4245	0.00516267	FALSE	0.108504	unpredictable		40.82+/-21.84			0.13827	-4.2733	0.62623	<70%	0	<0%
Tissue & Cell	mouse	Thalamus	Astrocytes	Alg1	ALG1	658	0.00486139	FALSE	0.296255	unpredictable		6.04+/-3.28			0.135424	-3.65988	0.87541	<90%	0	<0%
Tissue & Cell	mouse	Dura_mater	B cells	Alg1	ALG1	475	0.00483536	FALSE	0.401598	unpredictable		4.34+/-2.36			0.135026	-4.76626	0.357377	<40%	0	<0%
Tissue & Cell	mouse	Hippocampus	Unknown	Alg1	ALG1	5416	0.00588556	TRUE	0.019269	unpredictable		57.84+/-29.87			0.134299	-4.60282	0.657143	<70%	0	<0%
Tissue & Cell	mouse	Spinal_cord	Endothelial cells	Alg1	ALG1	3551	0.0054752	TRUE	0.239025	unpredictable		35.78+/-18.84			0.1326	-4.47214	0.540984	<60%	0	<0%
Tissue & Cell	human	Blood	CD8-positive, alpha-beta cytokine secreting effector T cell	ALG1	ALG1	1493	0.034429	TRUE	1.30596e-12	expressed	56	77.42+/-28.63	0.00265974	stable	0.131759	-2.587	0.49115	<50%	0.0115026	<10%
Tissue & Cell	mouse	Embryo	Unknown	Alg1	ALG1	29955	0.00719684	TRUE	0.00340193	expressed		377.59+/-185.3			0.127256	-5.13986	0.414286	<50%	0	<0%
Tissue & Cell	human	Tongue	epithelial cell	ALG1	ALG1	2114	0.0342633	TRUE	1.86389e-15	expressed	257	109.13+/-40.38	2.994e-13	unstable	0.126934	-2.72196	0.389381	<40%	0.00507772	<10%
Tissue & Cell	mouse	Hippocampus	Microglia	Alg1	ALG1	996	0.00561324	TRUE	0.439479	unpredictable		10.24+/-5.35			0.121596	-4.12266	0.704918	<80%	0	<0%
Tissue & Cell	human	Lymph_Node	memory B cell	ALG1	ALG1	3319	0.0340317	TRUE	6.12166e-15	expressed	134	170.25+/-63.06	0.015916	stable	0.120153	-2.43351	0.584071	<60%	0.0248705	<10%
Tissue & Cell	mouse	Dermis	Fibroblasts	Alg1	ALG1	1125	0.00517877	FALSE	0.447662	unpredictable		10.84+/-5.8			0.116506	-4.86885	0.311475	<40%	0	<0%
Tissue & Cell	mouse	Olfactory_bulb	Endothelial cells	Alg1	ALG1	1283	0.00475561	FALSE	0.0205453	unpredictable		11.57+/-6.33			0.115871	-4.31709	0.596721	<60%	0	<0%
Tissue & Cell	mouse	Olfactory_bulb	Purkinje neurons	Alg1	ALG1	3373	0.00526518	FALSE	0.135102	unpredictable		32.94+/-17.53			0.115509	-4.17848	0.67541	<70%	0	<0%
Tissue & Cell	mouse	Lung	Smooth muscle cells	Alg1	ALG1	664	0.00484414	FALSE	0.278087	unpredictable		6.07+/-3.31			0.114872	-4.30157	0.603279	<70%	0	<0%
Tissue & Cell	mouse	Bladder	Fibroblasts	Alg1	ALG1	704	0.00503261	FALSE	0.446081	unpredictable		6.63+/-3.57			0.113852	-4.45214	0.547541	<60%	0	<0%
Tissue & Cell	human	Thymus	DN3 thymocyte	ALG1	ALG1	1788	0.0338107	TRUE	1.04999e-13	expressed	81	91.15+/-33.8	0.183777	stable	0.113639	-2.57427	0.504425	<60%	0.0121244	<10%
Tissue & Cell	mouse	Intestinal_epithelium	Paneth cells	Alg1	ALG1	1850	0.00597958	TRUE	0.000447127	expressed		20.01+/-10.29			0.109721	-4.31242	0.6	<60%	0	<0%
Tissue & Cell	mouse	Macrophage_from_E14.5	Unknown	Alg1	ALG1	4024	0.00528326	FALSE	0.398641	unpredictable		39.41+/-20.95			0.106292	-5.08621	0.442857	<50%	0	<0%
Tissue & Cell	human	Eye	corneal epithelial cell	ALG1	ALG1	1488	0.0335416	TRUE	1.63922e-12	expressed	158	75.29+/-27.95	1.52085e-11	unstable	0.105647	-3.02482	0.216814	<30%	0.000725389	<10%
Tissue & Cell	mouse	Bone_marrow	Erythroid-like and erythroid precursor cells	Alg1	ALG1	6303	0.00494376	FALSE	0.0607756	unpredictable		58.58+/-31.72			0.103373	-5.37174	0.0983607	<10%	0	<0%
Tissue & Cell	mouse	Lsk_cells_from_bone_marrow	Hematopoietic stem cells	Alg1	ALG1	15048	0.0055553	TRUE	0.590778	unpredictable		153.39+/-80.45			0.0999743	-4.92789	0.272131	<30%	0	<0%
Tissue & Cell	human	Salivary_Gland	basal cell	ALG1	ALG1	922	0.0333463	TRUE	1.36896e-10	expressed	82	46.4+/-17.24	7.90635e-09	unstable	0.0998077	-2.78414	0.340708	<40%	0.00321244	<10%
Tissue & Cell	mouse	Hindbrain	Oligodendrocytes	Alg1	ALG1	243	0.0046659	FALSE	0.493646	unpredictable		2.16+/-1.19			0.0993501	-5.0066	0.239344	<30%	0	<0%
Tissue & Cell	mouse	Intestinal_organoid_epithelial_cells	T memory cells	Alg1	ALG1	207	0.0046634	FALSE	0.533954	unpredictable		1.84+/-1.01			0.0988159	-5.00537	0.242623	<30%	0	<0%
Tissue & Cell	mouse	Hypothalamus	Neurons	Alg1	ALG1	12581	0.00623305	TRUE	0.026346	unpredictable		140.78+/-71.64			0.0979062	-4.9037	0.295082	<30%	0	<0%
Tissue & Cell	human	Blood	memory B cell	ALG1	ALG1	854	0.0332148	TRUE	2.39475e-10	expressed	36	42.82+/-15.92	0.0637275	stable	0.095855	-2.56859	0.50885	<60%	0.012228	<10%
Tissue & Cell	mouse	Whole_kidney	Distal tubule cells	Alg1	ALG1	1567	0.00482983	FALSE	0.00691536	unpredictable		14.3+/-7.79			0.0931321	-3.90241	0.806557	<90%	0	<0%
Tissue & Cell	mouse	NK_cells_from_spleen	NK cells	Alg1	ALG1	711	0.00463138	FALSE	0.124588	unpredictable		6.28+/-3.46			0.090582	-4.4072	0.567213	<60%	0	<0%
Tissue & Cell	mouse	Pancreas	Mesothelial cells	Alg1	ALG1	1474	0.00480915	FALSE	0.0104507	unpredictable		13.41+/-7.32			0.0881878	-5.0622	0.2	<20%	0	<0%
Tissue & Cell	mouse	Sub-ventricular_zone	Oligodendrocytes	Alg1	ALG1	845	0.00463291	FALSE	0.0765963	unpredictable		7.47+/-4.12			0.0851355	-4.54719	0.498361	<50%	0	<0%
Tissue & Cell	human	Lung	club cell	ALG1	ALG1	1038	0.0326152	TRUE	6.59741e-11	expressed	53	51.16+/-19.07	0.662954	stable	0.0776393	-2.45551	0.566372	<60%	0.0218653	<10%
Tissue & Cell	human	Muscle	tendon cell	ALG1	ALG1	234	0.0325239	TRUE	1.64218e-07	expressed	12	11.5+/-4.29	0.601015	stable	0.0748353	-2.60713	0.486726	<50%	0.00994819	<10%
Tissue & Cell	human	Spleen	CD4-positive, alpha-beta memory T cell	ALG1	ALG1	1771	0.0323871	TRUE	1.69067e-13	expressed	65	86.71+/-32.35	0.00595926	stable	0.0706199	-2.54936	0.517699	<60%	0.013057	<10%
Tissue & Cell	mouse	CD24__CD45-_neuronal_cells	Unknown	Alg1	ALG1	3208	0.0050446	FALSE	0.000776827	unexpressed		30.29+/-16.31			0.0685738	-4.76987	0.6	<60%	0	<0%
Tissue & Cell	human	Thymus	monocyte	ALG1	ALG1	434	0.032139	TRUE	1.30171e-08	expressed	23	21.1+/-7.88	0.281499	stable	0.0629295	-2.71365	0.39823	<40%	0.0053886	<10%
Tissue & Cell	human	Lymph_Node	classical monocyte	ALG1	ALG1	246	0.0321356	TRUE	1.47294e-07	expressed	11	11.96+/-4.47	0.337737	stable	0.0628253	-2.6381	0.460177	<50%	0.00860104	<10%
Tissue & Cell	mouse	Pancreatic_progenitor_cells	Endothelial cells	Alg1	ALG1	217	0.00447155	FALSE	0.421485	unpredictable		1.87+/-1.04			0.056806	-4.8798	0.301639	<40%	0	<0%
Tissue & Cell	human	Skin	stromal cell	ALG1	ALG1	2943	0.0319316	TRUE	2.52758e-16	expressed	172	142.2+/-53.15	0.0182839	stable	0.056457	-2.9867	0.230088	<30%	0.000932642	<10%
Tissue & Cell	human	Liver	hepatocyte	ALG1	ALG1	1558	0.031908	TRUE	1.30639e-12	expressed	108	75.22+/-28.12	3.15431e-05	stable	0.0557162	-1.94401	0.893805	<90%	0.271399	<30%
Tissue & Cell	human	Bone_Marrow	memory B cell	ALG1	ALG1	310	0.0319053	TRUE	6.08565e-08	expressed	13	14.97+/-5.59	0.122926	stable	0.0556317	-2.61225	0.473451	<50%	0.00963731	<10%
Tissue & Cell	human	Thymus	endothelial cell of artery	ALG1	ALG1	536	0.0317384	TRUE	5.04992e-09	expressed	27	25.75+/-9.63	0.558913	stable	0.0503855	-2.82666	0.300885	<40%	0.00259067	<10%
Tissue & Cell	mouse	Lung	Pulmonary alveolar type II cells	Alg1	ALG1	9834	0.00530509	FALSE	0.79235	unpredictable		96.62+/-51.31			0.0489452	-4.25531	0.639344	<70%	0	<0%
Tissue & Cell	mouse	Heart	Smooth muscle cells	Alg1	ALG1	662	0.00442891	FALSE	0.0786183	unpredictable		5.65+/-3.16			0.0472247	-4.62226	0.445902	<50%	0	<0%
Tissue & Cell	mouse	Pancreas	Unknown	Alg1	ALG1	28416	0.00601438	TRUE	0.147785	unpredictable		308.84+/-158.62			0.046569	-5.15576	0.4	<40%	0	<0%
Tissue & Cell	mouse	Neonatal_mouse_stomach_organoid	Unknown	Alg1	ALG1	743	0.00442538	FALSE	0.0546488	unpredictable		6.34+/-3.54			0.0454367	-4.81661	0.571429	<60%	0	<0%
Tissue & Cell	human	Thymus	innate lymphoid cell	ALG1	ALG1	2594	0.0315741	TRUE	6.42993e-23	expressed	109	124.02+/-46.43	0.153925	stable	0.0451967	-2.68458	0.420354	<50%	0.00580311	<10%
Tissue & Cell	human	Prostate	epithelial cell	ALG1	ALG1	6848	0.0314327	TRUE	1.45907e-11	expressed	351	326.02+/-122.14	0.359755	stable	0.0407081	-2.75144	0.371681	<40%	0.00414508	<10%
Tissue & Cell	mouse	Olfactory_bulb	Interneurons	Alg1	ALG1	634	0.0049251	FALSE	0.370517	unpredictable		5.87+/-3.18			0.0384855	-4.68315	0.406557	<50%	0	<0%
Tissue & Cell	mouse	Marrow	Neutrophils	Alg1	ALG1	228	0.00437952	FALSE	0.364492	unpredictable		1.93+/-1.08			0.0360092	-5.17974	0.140984	<20%	0	<0%
Tissue & Cell	human	Trachea	B cell	ALG1	ALG1	462	0.0312111	TRUE	1.1938e-08	expressed	20	21.85+/-8.19	0.313362	stable	0.0336322	-2.71506	0.393805	<40%	0.0053886	<10%
Tissue & Cell	mouse	Somatosensory_cortex	Oligodendrocytes	Alg1	ALG1	784	0.00454192	FALSE	0.0691566	unpredictable		6.82+/-3.78			0.031003	-4.68956	0.403279	<50%	0	<0%
Tissue & Cell	mouse	Medulla_oblongata	Endothelial cells	Alg1	ALG1	1539	0.0044792	FALSE	0.000713698	unexpressed		13.25+/-7.38			0.0267664	-4.16092	0.685246	<70%	0	<0%
Tissue & Cell	human	Vasculature	endothelial cell	ALG1	ALG1	1564	0.0309879	TRUE	1.53399e-12	expressed	100	73.47+/-27.58	0.000270991	stable	0.0264579	-2.60802	0.482301	<50%	0.00994819	<10%
Tissue & Cell	mouse	Olfactory_epithelium	Unknown	Alg1	ALG1	549	0.00444054	FALSE	0.1283	unpredictable		4.7+/-2.62			0.0223057	-5.29684	0.314286	<40%	0	<0%
Tissue & Cell	human	Muscle	mesenchymal stem cell	ALG1	ALG1	14148	0.0308258	TRUE	2.10387e-10	expressed	660	661.35+/-248.45	0.980393	stable	0.0212131	-2.70255	0.402655	<50%	0.00559585	<10%
Tissue & Cell	human	Salivary_Gland	CD4-positive helper T cell	ALG1	ALG1	1221	0.030741	TRUE	2.51807e-11	expressed	47	56.93+/-21.39	0.0460931	stable	0.0184576	-2.41565	0.59292	<60%	0.0275648	<10%
Tissue & Cell	mouse	Mesenteric_lymph_nodes	Fibroblasts	Alg1	ALG1	2002	0.0052415	FALSE	0.0836101	unpredictable		19.48+/-10.38			0.0182102	-4.47888	0.527869	<60%	0	<0%
Tissue & Cell	mouse	Olfactory_bulb	Microglia	Alg1	ALG1	1578	0.0045288	FALSE	0.000719619	unexpressed		13.7+/-7.6			0.0140447	-4.19924	0.662295	<70%	0	<0%
Tissue & Cell	mouse	Medial_ganglionic_eminence	Neural stem/precursor cells	Alg1	ALG1	337	0.00428391	FALSE	0.210445	unpredictable		2.8+/-1.58			0.0139364	-5.06784	0.193443	<20%	0	<0%
Tissue & Cell	mouse	Hindbrain	Endothelial cells	Alg1	ALG1	285	0.00427895	FALSE	0.257052	unpredictable		2.37+/-1.34			0.0127778	-4.95034	0.262295	<30%	0	<0%
Tissue & Cell	human	Tongue	keratinocyte	ALG1	ALG1	3667	0.030506	TRUE	8.56118e-14	expressed	458	169.75+/-63.86	5.67854e-15	unstable	0.010784	-2.8842	0.261062	<30%	0.00145078	<10%
Tissue & Cell	human	Liver	nk cell	ALG1	ALG1	245	0.0304835	TRUE	2.18756e-07	expressed	10	11.33+/-4.26	0.167378	stable	0.0100462	-2.66604	0.429204	<50%	0.00673575	<10%
Tissue & Cell	mouse	Preoptic_region_of_the_hypothalamus	Astrocytes	Alg1	ALG1	328	0.00424646	FALSE	0.204776	unpredictable		2.71+/-1.53			0.00515722	-3.85932	0.809836	<90%	0	<0%
Tissue & Cell	mouse	Macrophage_from_E14.5	Macrophages	Alg1	ALG1	16794	0.00468068	FALSE	0.078586	unpredictable		149.57+/-82.23			-0.000958643	-5.12924	0.160656	<20%	0	<0%
Tissue & Cell	human	Small_Intestine	enterocyte	ALG1	ALG1	942	0.0299996	TRUE	2.5185e-10	expressed	68	42.93+/-16.19	7.03348e-07	unstable	-0.00595494	-2.14948	0.769912	<80%	0.118653	<20%
Tissue & Cell	human	Salivary_Gland	mature NK T cell	ALG1	ALG1	317	0.0299208	TRUE	8.8129e-08	expressed	11	14.41+/-5.44	0.0093753	stable	-0.00858781	-2.58065	0.495575	<50%	0.0118135	<10%
Tissue & Cell	human	Lymph_Node	CD8-positive, alpha-beta memory T cell	ALG1	ALG1	864	0.0298886	TRUE	4.74623e-10	expressed	27	39.24+/-14.8	0.00115632	stable	-0.00966468	-2.52357	0.539823	<60%	0.014715	<10%
Tissue & Cell	mouse	Subdural_meninges	Macrophages	Alg1	ALG1	1395	0.00418209	FALSE	0.000440057	unexpressed		11.4+/-6.47			-0.0101185	-4.46861	0.544262	<60%	0	<0%
Tissue & Cell	mouse	Bone_marrow	Unknown	Alg1	ALG1	39029	0.00519417	FALSE	0.674419	unpredictable		377.1+/-201.43			-0.0124991	-4.98674	0.471429	<50%	0	<0%
Tissue & Cell	human	Prostate	basal cell of prostate epithelium	ALG1	ALG1	3298	0.0297821	TRUE	1.39062e-14	expressed	212	149.27+/-56.35	5.44485e-05	stable	-0.0132324	-2.78668	0.336283	<40%	0.00321244	<10%
Tissue & Cell	mouse	ES-derived_embryoid_body	Unknown	Alg1	ALG1	8837	0.00494786	FALSE	0.127888	unpredictable		82.18+/-44.49			-0.0132555	-4.98435	0.485714	<50%	0	<0%
Tissue & Cell	mouse	Muscle	Fibroblasts	Alg1	ALG1	583	0.00479087	FALSE	0.288936	unpredictable		5.29+/-2.89			-0.0141761	-4.49456	0.521311	<60%	0	<0%
Tissue & Cell	mouse	Aorta	Endothelial cells (aorta)	Alg1	ALG1	2689	0.00524723	FALSE	2.91375e-05	unexpressed		26.19+/-13.95			-0.0149125	-4.72884	0.383607	<40%	0	<0%
Tissue & Cell	mouse	Bone_marrow_stem_cells	Unknown	Alg1	ALG1	6886	0.00439496	FALSE	0.00288582	unexpressed		58.43+/-32.7			-0.0158514	-4.83843	0.557143	<60%	0	<0%
Tissue & Cell	mouse	Peritoneal_cavity_cells	B cells	Alg1	ALG1	2662	0.00445327	FALSE	5.70085e-11	unexpressed		22.82+/-12.72			-0.0178095	-4.64825	0.436066	<50%	0	<0%
Tissue & Cell	mouse	Neo-cortex	Astrocytes	Alg1	ALG1	890	0.00423675	FALSE	0.0132578	unpredictable		7.34+/-4.15			-0.0188105	-3.79955	0.836066	<90%	0	<0%
Tissue & Cell	human	Fat	endothelial cell	ALG1	ALG1	3748	0.0295919	TRUE	1.48901e-13	expressed	218	168.62+/-63.72	0.00200091	stable	-0.0196382	-2.80689	0.323009	<40%	0.00290155	<10%
Tissue & Cell	mouse	Muscle	Endothelial cells	Alg1	ALG1	696	0.00416927	FALSE	0.0299059	unpredictable		5.67+/-3.22			-0.020135	-4.03454	0.754098	<80%	0	<0%
Tissue & Cell	human	Large_Intestine	plasma cell	ALG1	ALG1	330	0.0295744	TRUE	8.09101e-08	expressed	25	14.84+/-5.61	6.51085e-08	unstable	-0.0202316	-2.16408	0.752212	<80%	0.111192	<20%
Tissue & Cell	mouse	Thymus	T memory cells	Alg1	ALG1	1150	0.004518	FALSE	0.0107891	unpredictable		9.97+/-5.53			-0.0262874	-4.82122	0.331148	<40%	0	<0%
Tissue & Cell	mouse	Dentate_gyrus	Interneurons	Alg1	ALG1	2672	0.00429525	FALSE	3.96393e-11	unexpressed		22.28+/-12.55			-0.0268605	-4.60815	0.455738	<50%	0	<0%
Tissue & Cell	mouse	Pancreatic_progenitor_cells	Unknown	Alg1	ALG1	4108	0.0042734	FALSE	4.77721e-05	unexpressed		34.12+/-19.25			-0.0277268	-5.2149	0.357143	<40%	0	<0%
Tissue & Cell	human	Bladder	macrophage	ALG1	ALG1	4876	0.0293343	TRUE	2.77594e-12	expressed	241	217.58+/-82.32	0.207051	stable	-0.0283838	-2.66393	0.433628	<50%	0.00683938	<10%
Tissue & Cell	mouse	CD45__cells	Unknown	Alg1	ALG1	1182	0.00442202	FALSE	0.00556921	unpredictable		10.08+/-5.63			-0.030558	-4.05766	0.914286	<100%	0	<0%
Tissue & Cell	human	Lymph_Node	effector CD4-positive, alpha-beta T cell	ALG1	ALG1	6908	0.0292236	TRUE	2.59214e-11	expressed	226	307.16+/-116.27	0.00451084	stable	-0.0321651	-2.62101	0.464602	<50%	0.0092228	<10%
Tissue & Cell	mouse	Testis	Sertoli cells	Alg1	ALG1	12445	0.00451249	FALSE	0.0250687	unpredictable		107.75+/-59.86			-0.0331255	-5.09612	0.186885	<20%	0	<0%
Tissue & Cell	human	Spleen	naive thymus-derived CD4-positive, alpha-beta T cell	ALG1	ALG1	1261	0.029118	TRUE	2.75537e-11	expressed	46	55.88+/-21.16	0.0449398	stable	-0.0357825	-2.69426	0.411504	<50%	0.00559585	<10%
Tissue & Cell	mouse	Hypothalamus	Unknown	Alg1	ALG1	1498	0.0046763	FALSE	0.00339013	unexpressed		13.33+/-7.33			-0.0382005	-4.32704	0.771429	<80%	0	<0%
Tissue & Cell	mouse	Dorsal_striatum	Interneurons	Alg1	ALG1	941	0.00464904	FALSE	0.05572	unpredictable		8.34+/-4.59			-0.0393898	-4.06411	0.740984	<80%	0	<0%
Tissue & Cell	mouse	Pancreatic_progenitor_cells	Alpha cells	Alg1	ALG1	1197	0.00577466	TRUE	0.12275	unpredictable		12.59+/-6.53			-0.039607	-5.20299	0.137705	<20%	0	<0%
Tissue & Cell	human	Uterus	macrophage	ALG1	ALG1	344	0.0289163	TRUE	7.98029e-08	expressed	20	15.14+/-5.74	0.000942591	stable	-0.0427365	-2.7791	0.349558	<40%	0.00321244	<10%
Tissue & Cell	human	Muscle	macrophage	ALG1	ALG1	1989	0.0288693	TRUE	3.5697e-14	expressed	79	87.43+/-33.16	0.257417	stable	-0.04436	-2.57898	0.5	<50%	0.0118135	<10%
Tissue & Cell	mouse	Testis	Fibroblasts	Alg1	ALG1	5202	0.00473487	FALSE	0.00574802	unpredictable		46.74+/-25.62			-0.0455383	-4.85089	0.318033	<40%	0	<0%
Tissue & Cell	mouse	CD45__cells	Macrophages	Alg1	ALG1	4398	0.00428017	FALSE	9.91384e-05	unexpressed		36.57+/-20.63			-0.047058	-4.34014	0.593443	<60%	0	<0%
Tissue & Cell	mouse	Muscle_satellite_cells	Unknown	Alg1	ALG1	4148	0.00439969	FALSE	0.000105898	unexpressed		35.23+/-19.71			-0.0473401	-5.31304	0.285714	<30%	0	<0%
Tissue & Cell	mouse	Mesenteric_lymph_nodes	Hepatic stellate cells	Alg1	ALG1	400	0.0040204	FALSE	0.0955887	unpredictable		3.17+/-1.82			-0.0495488	-3.38998	0.918033	<100%	0	<0%
Tissue & Cell	mouse	Macrophage_from_E14.5	Mast cells	Alg1	ALG1	1327	0.00404392	FALSE	0.000394121	unexpressed		10.57+/-6.06			-0.0509979	-5.37275	0.095082	<10%	0	<0%
Tissue & Cell	mouse	Choroid_plexus	Macrophages	Alg1	ALG1	5061	0.00477102	FALSE	0.00641037	unpredictable		45.75+/-25.02			-0.0605221	-4.56608	0.481967	<50%	0	<0%
Tissue & Cell	mouse	Embryonic_mouse_mammary_gland	Unknown	Alg1	ALG1	683	0.00425447	FALSE	0.0415812	unpredictable		5.65+/-3.19			-0.0650749	-4.96392	0.5	<50%	0	<0%
Tissue & Cell	mouse	Dura_mater	Macrophages	Alg1	ALG1	5456	0.00479235	FALSE	0.0112846	unpredictable		49.49+/-27.03			-0.0669285	-4.6636	0.422951	<50%	0	<0%
Tissue & Cell	mouse	Cortical_cells	Unknown	Alg1	ALG1	12232	0.00445889	FALSE	0.019181	unpredictable		104.94+/-58.5			-0.0705953	-5.1802	0.371429	<40%	0	<0%
Tissue & Cell	mouse	Pons	Oligodendrocytes	Alg1	ALG1	35684	0.00490268	FALSE	0.286513	unpredictable		329.47+/-178.81			-0.073914	-4.29533	0.606557	<70%	0	<0%
Tissue & Cell	mouse	Pancreatic_progenitor_cells	Enteroendocrine cells	Alg1	ALG1	295	0.0039207	FALSE	0.139839	unpredictable		2.3+/-1.33			-0.0746602	-5.0426	0.213115	<30%	0	<0%
Tissue & Cell	mouse	Lung_mesenchyme	Fibroblasts	Alg1	ALG1	3107	0.00409792	FALSE	1.38591e-07	unexpressed		25+/-14.28			-0.0865676	-4.2734	0.622951	<70%	0	<0%
Tissue & Cell	mouse	Sympathetic_nervous_system	Enteric neurons	Alg1	ALG1	229	0.00386975	FALSE	0.187606	unpredictable		1.77+/-1.03			-0.0877385	-5.16137	0.15082	<20%	0	<0%
Tissue & Cell	mouse	Colon	Macrophages	Alg1	ALG1	7391	0.00424957	FALSE	0.0019158	unexpressed		61.13+/-34.55			-0.0902895	-4.72401	0.386885	<40%	0	<0%
Tissue & Cell	mouse	Thalamus	Oligodendrocytes	Alg1	ALG1	3523	0.00409371	FALSE	2.3589e-06	unexpressed		28.33+/-16.18			-0.091688	-4.53642	0.504918	<60%	0	<0%
Tissue & Cell	mouse	Ventral_midbrain	Oligodendrocytes	Alg1	ALG1	8717	0.00459172	FALSE	0.0172152	unpredictable		76.49+/-42.28			-0.091736	-4.41819	0.557377	<60%	0	<0%
Tissue & Cell	mouse	Hypothalamus	Astrocytes	Alg1	ALG1	529	0.00384244	FALSE	0.0311823	unpredictable		4.06+/-2.36			-0.0948219	-3.84908	0.822951	<90%	0	<0%
Tissue & Cell	mouse	Nerve	Unknown	Alg1	ALG1	573	0.00382851	FALSE	0.0231471	unpredictable		4.38+/-2.55			-0.0984538	-4.60473	0.642857	<70%	0	<0%
Tissue & Cell	mouse	Retinal_ganglion_cells	Retinal ganglion cells	Alg1	ALG1	2585	0.00472483	FALSE	2.42686e-14	unexpressed		23.19+/-12.72			-0.0996713	-5.44838	0.0688525	<10%	0	<0%
Tissue & Cell	human	Fat	myofibroblast cell	ALG1	ALG1	982	0.027304	TRUE	3.71222e-10	expressed	43	40.97+/-15.66	0.559973	stable	-0.100108	-2.8722	0.265487	<30%	0.00165803	<10%
Tissue & Cell	mouse	Hypothalamus	Endothelial cells	Alg1	ALG1	217	0.00381979	FALSE	0.188324	unpredictable		1.66+/-0.97			-0.100734	-4.6814	0.409836	<50%	0	<0%
Tissue & Cell	human	Lung	dendritic cell	ALG1	ALG1	316	0.0272114	TRUE	1.79352e-07	expressed	14	13.14+/-5.03	0.443939	stable	-0.103505	-2.81722	0.314159	<40%	0.00279793	<10%
Tissue & Cell	mouse	Cortex_1	Interneurons	Alg1	ALG1	402	0.00380021	FALSE	0.0606556	unpredictable		3.06+/-1.79			-0.105872	-4.5721	0.478689	<50%	0	<0%
Tissue & Cell	mouse	Small_intestine	Enterocytes	Alg1	ALG1	2698	0.00422834	FALSE	1.00022e-10	unexpressed		22.23+/-12.58			-0.107302	-4.9965	0.245902	<30%	0	<0%
Tissue & Cell	mouse	Bed_nucleus_of_the_stria_terminalis	Oligodendrocytes	Alg1	ALG1	8933	0.0050713	FALSE	0.258357	unpredictable		84.7+/-45.54			-0.109132	-4.1465	0.695082	<70%	0	<0%
Tissue & Cell	human	Blood	naive thymus-derived CD4-positive, alpha-beta T cell	ALG1	ALG1	412	0.0269977	TRUE	5.93313e-08	expressed	13	17.01+/-6.51	0.0105414	stable	-0.111387	-2.68004	0.424779	<50%	0.00601036	<10%
Tissue & Cell	human	Thymus	DN1 thymic pro-T cell	ALG1	ALG1	985	0.0269109	TRUE	4.04353e-10	expressed	33	40.55+/-15.53	0.0376556	stable	-0.11461	-2.84458	0.292035	<30%	0.00207254	<10%
Tissue & Cell	mouse	Thymus	T cells	Alg1	ALG1	405	0.00375712	FALSE	0.0546281	unpredictable		3.06+/-1.79			-0.117278	-4.78091	0.344262	<40%	0	<0%
Tissue & Cell	mouse	Thalamus	Interneurons	Alg1	ALG1	697	0.00384916	FALSE	0.0115414	unpredictable		5.35+/-3.11			-0.127336	-4.97751	0.252459	<30%	0	<0%
Tissue & Cell	mouse	Bladder	Unknown	Alg1	ALG1	492	0.00371683	FALSE	0.0291904	unpredictable		3.68+/-2.16			-0.128059	-4.87816	0.542857	<60%	0	<0%
Tissue & Cell	mouse	Liver	Macrophages	Alg1	ALG1	3826	0.00436013	FALSE	3.2289e-05	unexpressed		32.27+/-18.1			-0.128524	-4.73955	0.37377	<40%	0	<0%
Tissue & Cell	mouse	Hippocampus	Astrocytes	Alg1	ALG1	5080	0.00533747	FALSE	0.802839	unpredictable		50.15+/-26.59			-0.129891	-4.56131	0.488525	<50%	0	<0%
Tissue & Cell	mouse	Pulmonary_alveolar_type_ii_cells	Pulmonary alveolar type II cells	Alg1	ALG1	1576	0.00380437	FALSE	2.31652e-05	unexpressed		12+/-7			-0.130525	-4.43893	0.55082	<60%	0	<0%
Tissue & Cell	mouse	Dorsal_midbrain	Neurons	Alg1	ALG1	5332	0.00462906	FALSE	0.00319504	unexpressed		47.08+/-25.97			-0.133375	-4.92045	0.281967	<30%	0	<0%
Tissue & Cell	mouse	Heart	Fibroblasts	Alg1	ALG1	2752	0.00478674	FALSE	3.93218e-08	unexpressed		24.94+/-13.63			-0.138408	-4.71854	0.393443	<40%	0	<0%
Tissue & Cell	mouse	SVZ-derived_neural_stem_cells	Unknown	Alg1	ALG1	9896	0.0047025	FALSE	0.0408125	unpredictable		88.45+/-48.57			-0.139552	-4.99402	0.457143	<50%	0	<0%
Tissue & Cell	human	Lymph_Node	naive B cell	ALG1	ALG1	1335	0.0262273	TRUE	3.38436e-11	expressed	34	53.65+/-20.63	0.000299977	stable	-0.140338	-2.64313	0.451327	<50%	0.00839378	<10%
Tissue & Cell	mouse	Cortex_3	Interneurons	Alg1	ALG1	601	0.00376705	FALSE	0.0166908	unpredictable		4.54+/-2.66			-0.141427	-4.87521	0.304918	<40%	0	<0%
Tissue & Cell	mouse	Bone_marrow	Neutrophils	Alg1	ALG1	13557	0.00446969	FALSE	0.0240415	unpredictable		116.53+/-64.91			-0.147848	-4.67072	0.416393	<50%	0	<0%
Tissue & Cell	mouse	Lung_endoderm	Pulmonary alveolar type II cells	Alg1	ALG1	7570	0.00415877	FALSE	0.00141359	unexpressed		61.6+/-35.03			-0.149984	-5.02227	0.22623	<30%	0	<0%
Tissue & Cell	mouse	Dura_mater	T memory cells	Alg1	ALG1	410	0.00363183	FALSE	0.041186	unpredictable		3.02+/-1.79			-0.151192	-4.54399	0.501639	<60%	0	<0%
Tissue & Cell	mouse	Dentate_gyrus	Unknown	Alg1	ALG1	463	0.00362538	FALSE	0.0287537	unpredictable		3.4+/-2.01			-0.152971	-4.93663	0.514286	<60%	0	<0%
Tissue & Cell	mouse	Trachea	Unknown	Alg1	ALG1	804	0.0036245	FALSE	0.00310631	unexpressed		5.91+/-3.5			-0.153212	-4.31213	0.8	<80%	0	<0%
Tissue & Cell	mouse	Bone_marrow	Endothelial cells	Alg1	ALG1	10675	0.00466379	FALSE	0.0387231	unpredictable		94.81+/-52.18			-0.159319	-4.75767	0.360656	<40%	0	<0%
Tissue & Cell	human	Blood	CD8-positive, alpha-beta T cell	ALG1	ALG1	1322	0.0256602	TRUE	4.41889e-11	expressed	37	52.05+/-20.08	0.00261944	stable	-0.162198	-2.81982	0.30531	<40%	0.00279793	<10%
Tissue & Cell	mouse	Macrophage_from_E14.5	Neutrophils	Alg1	ALG1	1731	0.00374658	FALSE	4.83011e-06	unexpressed		13.03+/-7.64			-0.16434	-5.50936	0.0557377	<10%	0	<0%
Tissue & Cell	human	Bladder	nk cell	ALG1	ALG1	485	0.0255788	TRUE	4.0995e-08	expressed	28	19.04+/-7.35	1.80706e-05	stable	-0.165377	-2.99447	0.225664	<30%	0.000932642	<10%
Tissue & Cell	human	Lung	lung microvascular endothelial cell	ALG1	ALG1	485	0.0253497	TRUE	4.38844e-08	expressed	17	18.88+/-7.3	0.251409	stable	-0.174372	-2.80928	0.318584	<40%	0.00279793	<10%
Tissue & Cell	mouse	Spleen	T memory cells	Alg1	ALG1	33330	0.00451873	FALSE	0.0751317	unpredictable		288.89+/-160.42			-0.175107	-4.74287	0.367213	<40%	0	<0%
Tissue & Cell	mouse	Neural_stem_cells_from_subventricular_zone	Unknown	Alg1	ALG1	38636	0.00401921	FALSE	0.016484	unpredictable		306.44+/-176			-0.178805	-5.30686	0.3	<30%	0	<0%
Tissue & Cell	mouse	Caudal_ganglionic_eminence	Unknown	Alg1	ALG1	4345	0.00504938	FALSE	0.0324791	unpredictable		41.06+/-22.1			-0.179059	-5.42486	0.171429	<20%	0	<0%
Tissue & Cell	mouse	Subventricular_zone	Neural stem/precursor cells	Alg1	ALG1	280	0.00352884	FALSE	0.0823786	unpredictable		2.02+/-1.2			-0.179962	-4.73937	0.377049	<40%	0	<0%
Tissue & Cell	mouse	Bone_marrow	Hematopoietic stem cells	Alg1	ALG1	3929	0.0040228	FALSE	8.63266e-06	unexpressed		31.18+/-17.9			-0.181958	-5.05215	0.203279	<30%	0	<0%
Tissue & Cell	human	Blood	type I NK T cell	ALG1	ALG1	518	0.0251331	TRUE	3.37436e-08	expressed	14	20+/-7.74	0.00198609	stable	-0.182956	-2.91369	0.256637	<30%	0.00124352	<10%
Tissue & Cell	mouse	Mammary_epithelial_cells	Myoepithelial cells	Alg1	ALG1	8377	0.00391467	FALSE	0.000787806	unexpressed		65.15+/-37.71			-0.184028	-4.7147	0.396721	<40%	0	<0%
Tissue & Cell	mouse	Subcortex	Unknown	Alg1	ALG1	2859	0.00368379	FALSE	9.32266e-10	unexpressed		21.26+/-12.53			-0.184106	-5.24812	0.342857	<40%	0	<0%
Tissue & Cell	mouse	Dorsal_root_ganglion	Schwann cells	Alg1	ALG1	899	0.00351004	FALSE	0.00119951	unexpressed		6.46+/-3.86			-0.185302	-4.59163	0.465574	<50%	0	<0%
Tissue & Cell	mouse	Cortex_2	Interneurons	Alg1	ALG1	663	0.00365282	FALSE	0.00839395	unpredictable		4.9+/-2.89			-0.193769	-4.96029	0.259016	<30%	0	<0%
Tissue & Cell	mouse	T_cells	T cells	Alg1	ALG1	7770	0.00464645	FALSE	0.016849	unpredictable		68.81+/-37.91			-0.199157	-4.62512	0.442623	<50%	0	<0%
Tissue & Cell	mouse	Liver	Endothelial cells	Alg1	ALG1	314	0.00345468	FALSE	0.0574094	unpredictable		2.23+/-1.34			-0.201198	-4.82162	0.327869	<40%	0	<0%
Tissue & Cell	human	Large_Intestine	paneth cell of epithelium of large intestine	ALG1	ALG1	888	0.0244999	TRUE	1.74109e-09	expressed	44	33.49+/-13.01	0.00140411	stable	-0.208473	-2.6087	0.477876	<50%	0.00994819	<10%
Tissue & Cell	human	Spleen	naive B cell	ALG1	ALG1	1044	0.0244662	TRUE	5.31111e-10	expressed	29	39.32+/-15.27	0.00569651	stable	-0.209848	-2.75361	0.367257	<40%	0.00393782	<10%
Tissue & Cell	mouse	Cortex	Interneurons	Alg1	ALG1	414	0.00342286	FALSE	0.0265422	unpredictable		2.92+/-1.76			-0.210452	-4.92616	0.27541	<30%	0	<0%
Tissue & Cell	mouse	Hippocampus	Interneurons	Alg1	ALG1	3511	0.00416446	FALSE	3.10383e-06	unexpressed		28.6+/-16.26			-0.216164	-4.61128	0.452459	<50%	0	<0%
Tissue & Cell	mouse	Hippocampus	Neurons	Alg1	ALG1	2996	0.0035278	FALSE	4.51434e-09	unexpressed		21.59+/-12.89			-0.219491	-5.28149	0.104918	<20%	0	<0%
Tissue & Cell	mouse	Hindbrain	Astrocytes	Alg1	ALG1	1021	0.0034722	FALSE	0.000470486	unexpressed		7.27+/-4.36			-0.220088	-5.03435	0.219672	<30%	0	<0%
Tissue & Cell	human	Prostate	endothelial cell	ALG1	ALG1	585	0.024195	TRUE	2.39728e-08	expressed	18	21.81+/-8.48	0.0531705	stable	-0.220994	-2.83283	0.29646	<30%	0.00227979	<10%
Tissue & Cell	human	Lymph_Node	type I NK T cell	ALG1	ALG1	3758	0.0241808	TRUE	7.05946e-13	expressed	94	140+/-54.48	0.000955583	stable	-0.221582	-2.79205	0.331858	<40%	0.00310881	<10%
Tissue & Cell	mouse	Hind_limb_muscles	Unknown	Alg1	ALG1	242	0.00338391	FALSE	0.0876593	unpredictable		1.69+/-1.02			-0.221897	-5.72387	0.1	<10%	0	<0%
Tissue & Cell	human	Salivary_Gland	naive B cell	ALG1	ALG1	1120	0.0240439	TRUE	3.41213e-10	expressed	29	41.5+/-16.17	0.00203388	stable	-0.227259	-2.69273	0.415929	<50%	0.00559585	<10%
Tissue & Cell	mouse	Spinal_cord	Oligodendrocytes	Alg1	ALG1	13767	0.0037358	FALSE	0.00167698	unexpressed		103.44+/-60.69			-0.23423	-4.90666	0.291803	<30%	0	<0%
Tissue & Cell	human	Thymus	memory B cell	ALG1	ALG1	1845	0.0238577	TRUE	7.77128e-13	expressed	46	67.88+/-26.47	0.00115528	stable	-0.235032	-2.77017	0.358407	<40%	0.00331606	<10%
Tissue & Cell	mouse	Macrophage_from_E14.5	Microglia	Alg1	ALG1	1276	0.00422027	FALSE	0.0011916	unexpressed		10.5+/-5.95			-0.237806	-5.1126	0.170492	<20%	0	<0%
Tissue & Cell	human	Lymph_Node	CD4-positive, alpha-beta memory T cell	ALG1	ALG1	1434	0.023734	TRUE	3.31569e-11	expressed	44	52.5+/-20.49	0.0717444	stable	-0.240233	-2.72229	0.384956	<40%	0.00507772	<10%
Tissue & Cell	mouse	Peritoneal_cavity_cells	Macrophages	Alg1	ALG1	303	0.00330419	FALSE	0.0486639	unpredictable		2.08+/-1.27			-0.245737	-4.80763	0.340984	<40%	0	<0%
Tissue & Cell	mouse	Macrophage_from_E14.5	Red pulp macrophages	Alg1	ALG1	1196	0.0035813	FALSE	0.000192808	unexpressed		8.71+/-5.18			-0.25116	-5.27681	0.108197	<20%	0	<0%
Tissue & Cell	mouse	Choroid_plexus	NK cells	Alg1	ALG1	1388	0.00331664	FALSE	2.15501e-05	unexpressed		9.57+/-5.82			-0.255624	-4.92845	0.268852	<30%	0	<0%
Tissue & Cell	mouse	Mammary_epithelial_cells	Mammary epithelial cells	Alg1	ALG1	3593	0.00394155	FALSE	1.69824e-06	unexpressed		28.09+/-16.22			-0.258519	-5.14727	0.157377	<20%	0	<0%
Tissue & Cell	human	Bladder	pericyte cell	ALG1	ALG1	708	0.0231917	TRUE	1.13495e-08	expressed	26	25.37+/-9.93	0.774286	stable	-0.263345	-2.98226	0.238938	<30%	0.000932642	<10%
Tissue & Cell	mouse	Cortex_1	Neurons	Alg1	ALG1	426	0.00324177	FALSE	0.0171378	unpredictable		2.89+/-1.77			-0.264811	-4.89172	0.298361	<30%	0	<0%
Tissue & Cell	mouse	Periaortic_lymph_nodes	Endothelial cells	Alg1	ALG1	235	0.00322836	FALSE	0.074517	unpredictable		1.59+/-0.97			-0.268955	-4.82224	0.32459	<40%	0	<0%
Tissue & Cell	human	Bladder	b cell	ALG1	ALG1	251	0.0229565	TRUE	1.64916e-06	expressed	12	8.91+/-3.49	0.000620934	stable	-0.27354	-2.85118	0.283186	<30%	0.00207254	<10%
Tissue & Cell	human	Lymph_Node	T cell	ALG1	ALG1	3848	0.0229555	TRUE	1.47659e-12	expressed	85	136.58+/-53.57	0.000268269	stable	-0.273582	-2.78346	0.345133	<40%	0.00321244	<10%
Tissue & Cell	human	Lymph_Node	naive thymus-derived CD4-positive, alpha-beta T cell	ALG1	ALG1	1499	0.0228858	TRUE	2.59159e-11	expressed	42	53.05+/-20.82	0.0244604	stable	-0.276623	-2.70157	0.40708	<50%	0.00559585	<10%
Tissue & Cell	mouse	Cortex	Unknown	Alg1	ALG1	785548	0.0037688	FALSE	0.0282062	unpredictable		5940.62+/-3476.63			-0.282833	-5.37066	0.257143	<30%	0	<0%
Tissue & Cell	mouse	Pancreatic_progenitor_cells	Beta cells	Alg1	ALG1	845	0.00329276	FALSE	0.000976134	unexpressed		5.8+/-3.53			-0.283869	-5.00837	0.232787	<30%	0	<0%
Tissue & Cell	mouse	Ventral_midbrain	Neurons	Alg1	ALG1	1973	0.00330219	FALSE	9.02303e-08	unexpressed		13.56+/-8.26			-0.285231	-5.03855	0.216393	<30%	0	<0%
Tissue & Cell	human	Tongue	basal cell	ALG1	ALG1	6281	0.0226624	TRUE	1.0838e-10	expressed	426	220.29+/-86.57	7.4085e-10	unstable	-0.286433	-2.96744	0.247788	<30%	0.00103627	<10%
Tissue & Cell	human	Lymph_Node	mature NK T cell	ALG1	ALG1	683	0.0226498	TRUE	1.68664e-08	expressed	16	23.94+/-9.41	0.000957839	stable	-0.286989	-2.9212	0.252212	<30%	0.00124352	<10%
Tissue & Cell	mouse	Lung	NK cells	Alg1	ALG1	493	0.00316917	FALSE	0.00900293	unpredictable		3.29+/-2.03			-0.28746	-4.73451	0.380328	<40%	0	<0%
Tissue & Cell	mouse	Kidney	Endothelial cells	Alg1	ALG1	271	0.00315688	FALSE	0.0499427	unpredictable		1.8+/-1.11			-0.291345	-5.59211	0.042623	<10%	0	<0%
Tissue & Cell	mouse	Intestinal_crypt_epithelium	Enterocytes	Alg1	ALG1	19146	0.00390731	FALSE	0.00522755	unpredictable		148.7+/-86.11			-0.294965	-5.48461	0.0590164	<10%	0	<0%
Tissue & Cell	mouse	Lung	Alveolar macrophages	Alg1	ALG1	7217	0.00450396	FALSE	0.00606772	unpredictable		62.4+/-34.68			-0.297175	-4.84007	0.321311	<40%	0	<0%
Tissue & Cell	mouse	Leukocytes_from_aortas	Macrophages	Alg1	ALG1	2674	0.00367173	FALSE	2.8813e-12	unexpressed		19.84+/-11.7			-0.297603	-4.93451	0.265574	<30%	0	<0%
Tissue & Cell	mouse	Neurons	Unknown	Alg1	ALG1	7071	0.00375282	FALSE	0.000228591	unexpressed		53.31+/-31.24			-0.299004	-5.31512	0.271429	<30%	0	<0%
Tissue & Cell	mouse	Dentate_gyrus	Neurons	Alg1	ALG1	483	0.00309675	FALSE	0.00840564	unpredictable		3.17+/-1.97			-0.310575	-5.09958	0.177049	<20%	0	<0%
Tissue & Cell	human	Mammary	luminal epithelial cell of mammary gland	ALG1	ALG1	5378	0.0220069	TRUE	5.19912e-11	expressed	223	183.55+/-72.45	0.0214462	stable	-0.315786	-3.19831	0.19469	<20%	0.000103627	<10%
Tissue & Cell	mouse	Trachea	Fibroblasts	Alg1	ALG1	1452	0.00337032	FALSE	1.52987e-05	unexpressed		10.13+/-6.13			-0.320141	-4.75004	0.363934	<40%	0	<0%
Tissue & Cell	human	Large_Intestine	fibroblast	ALG1	ALG1	953	0.0218946	TRUE	2.53159e-09	expressed	27	32.37+/-12.79	0.0685963	stable	-0.3209	-2.8666	0.274336	<30%	0.00176166	<10%
Tissue & Cell	mouse	Pancreatic_islets	Beta cells	Alg1	ALG1	3729	0.00342829	FALSE	4.94438e-07	unexpressed		26.33+/-15.85			-0.321057	-4.35204	0.590164	<60%	0	<0%
Tissue & Cell	human	Spleen	naive thymus-derived CD8-positive, alpha-beta T cell	ALG1	ALG1	610	0.0218732	TRUE	4.19889e-08	expressed	18	20.7+/-8.18	0.145769	stable	-0.321879	-2.86966	0.269912	<30%	0.00176166	<10%
Tissue & Cell	mouse	Embryonic_hindbrain	Unknown	Alg1	ALG1	13025	0.00358997	FALSE	0.000954769	unexpressed		95.07+/-56.44			-0.322601	-5.41992	0.185714	<20%	0	<0%
Tissue & Cell	mouse	Diencephalon	Unknown	Alg1	ALG1	2065	0.00334875	FALSE	3.14141e-08	unexpressed		14.34+/-8.69			-0.324643	-5.45996	0.157143	<20%	0	<0%
Tissue & Cell	mouse	Thalamus	Endothelial cells	Alg1	ALG1	400	0.00304749	FALSE	0.0146137	unpredictable		2.6+/-1.62			-0.326611	-4.61752	0.44918	<50%	0	<0%
Tissue & Cell	mouse	Neo-cortex	Neurons	Alg1	ALG1	2521	0.00329763	FALSE	7.07156e-15	unexpressed		17.31+/-10.54			-0.331985	-5.04942	0.206557	<30%	0	<0%
Tissue & Cell	mouse	Embryo	Undefined placental cells	Alg1	ALG1	223	0.00302339	FALSE	0.0625522	unpredictable		1.44+/-0.9			-0.334552	-4.77741	0.35082	<40%	0	<0%
Tissue & Cell	mouse	Dorsal_midbrain	Oligodendrocytes	Alg1	ALG1	9009	0.00322342	FALSE	0.000121939	unexpressed		60.88+/-37.33			-0.336333	-4.65276	0.429508	<50%	0	<0%
Tissue & Cell	human	Muscle	endothelial cell of vascular tree	ALG1	ALG1	3602	0.0215364	TRUE	9.0772e-13	expressed	103	120.49+/-47.72	0.10852	stable	-0.337398	-3.01967	0.221239	<30%	0.000725389	<10%
Tissue & Cell	mouse	Ventral_striatum	Endothelial cells	Alg1	ALG1	360	0.00301407	FALSE	0.0190488	unpredictable		2.32+/-1.45			-0.337639	-4.77872	0.347541	<40%	0	<0%
Tissue & Cell	mouse	Whole_kidney	Proximal tubule cells	Alg1	ALG1	6491	0.00440322	FALSE	0.0023408	unexpressed		55.16+/-30.86			-0.338275	-4.26017	0.636066	<70%	0	<0%
Tissue & Cell	mouse	Sorted_myeloid_cells	Dendritic cells	Alg1	ALG1	1955	0.00337684	FALSE	1.39238e-07	unexpressed		13.65+/-8.26			-0.340033	-4.65352	0.42623	<50%	0	<0%
Tissue & Cell	human	Eye	eye photoreceptor cell	ALG1	ALG1	891	0.0213956	TRUE	4.91309e-09	expressed	33	29.63+/-11.74	0.202815	stable	-0.343954	-2.84732	0.287611	<30%	0.00207254	<10%
Tissue & Cell	mouse	Medial_ganglionic_eminence	Unknown	Alg1	ALG1	2221	0.003351	FALSE	2.5282e-09	unexpressed		15.43+/-9.35			-0.344686	-5.49991	0.142857	<20%	0	<0%
Tissue & Cell	mouse	Hindbrain	Oligodendrocyte progenitor cells	Alg1	ALG1	607	0.00300321	FALSE	0.00273772	unexpressed		3.9+/-2.45			-0.345884	-5.38816	0.0918033	<10%	0	<0%
Tissue & Cell	human	Thymus	naive B cell	ALG1	ALG1	874	0.0212674	TRUE	5.88687e-09	expressed	18	28.9+/-11.47	0.000306632	stable	-0.349965	-2.73406	0.380531	<40%	0.00466321	<10%
Tissue & Cell	mouse	Cortex	Neurons	Alg1	ALG1	480	0.0029711	FALSE	0.00674631	unpredictable		3.07+/-1.93			-0.351997	-5.04735	0.209836	<30%	0	<0%
Tissue & Cell	mouse	Sub-ventricular_zone	Astrocytes	Alg1	ALG1	494	0.00296912	FALSE	0.00602632	unpredictable		3.15+/-1.98			-0.352663	-4.38331	0.577049	<60%	0	<0%
Tissue & Cell	mouse	Somatosensory_cortex	Astrocytes	Alg1	ALG1	721	0.00294758	FALSE	0.00105282	unexpressed		4.58+/-2.88			-0.359944	-4.47512	0.534426	<60%	0	<0%
Tissue & Cell	mouse	Bone_marrow	Stromal cells	Alg1	ALG1	1186	0.00292675	FALSE	3.56527e-05	unexpressed		7.5+/-4.73			-0.368228	-4.40824	0.563934	<60%	0	<0%
Tissue & Cell	mouse	Skin	Fibroblasts	Alg1	ALG1	9430	0.00311602	FALSE	0.000108159	unexpressed		62.23+/-38.54			-0.372305	-4.91093	0.285246	<30%	0	<0%
Tissue & Cell	mouse	Skin	Unknown	Alg1	ALG1	8351	0.00347373	FALSE	0.00018571	unexpressed		59.52+/-35.68			-0.380028	-5.40154	0.214286	<30%	0	<0%
Tissue & Cell	human	Trachea	CD8-positive, alpha-beta T cell	ALG1	ALG1	464	0.0206224	TRUE	2.72289e-07	expressed	13	14.91+/-5.95	0.156361	stable	-0.38076	-2.97909	0.243363	<30%	0.000932642	<10%
Tissue & Cell	human	Kidney	kidney epithelial cell	ALG1	ALG1	8331	0.020591	TRUE	8.80162e-10	expressed	276	267.34+/-106.62	0.713696	stable	-0.382288	-3.26133	0.176991	<20%	0	<0%
Tissue & Cell	mouse	Nerve	Trigeminal neurons	Alg1	ALG1	1542	0.00323947	FALSE	5.12774e-06	unexpressed		10.46+/-6.4			-0.383548	-4.55331	0.491803	<50%	0	<0%
Tissue & Cell	mouse	Intestinal_crypt_epithelium	Cholangiocytes	Alg1	ALG1	289	0.00285264	FALSE	0.0270582	unpredictable		1.79+/-1.14			-0.392683	-5.26144	0.114754	<20%	0	<0%
Tissue & Cell	mouse	Sub-ventricular_zone	Microglia	Alg1	ALG1	781	0.00296468	FALSE	0.000707996	unexpressed		4.98+/-3.13			-0.392945	-4.72263	0.390164	<40%	0	<0%
Tissue & Cell	mouse	Neo-cortex	Interneurons	Alg1	ALG1	856	0.00284891	FALSE	0.000320382	unexpressed		5.31+/-3.38			-0.399601	-4.58678	0.472131	<50%	0	<0%
Tissue & Cell	mouse	Mandible	Unknown	Alg1	ALG1	9155	0.00307269	FALSE	8.7975e-05	unexpressed		59.83+/-37.21			-0.402022	-5.41508	0.2	<20%	0	<0%
Tissue & Cell	mouse	Heart_macrophages_and_dendritic_cells	Dendritic cells	Alg1	ALG1	288	0.00282032	FALSE	0.0260138	unpredictable		1.77+/-1.13			-0.40408	-5.06748	0.196721	<20%	0	<0%
Tissue & Cell	mouse	Pancreatic_islets	Endothelial cells	Alg1	ALG1	6777	0.00336773	FALSE	5.67504e-05	unexpressed		47.24+/-28.59			-0.405907	-4.85417	0.314754	<40%	0	<0%
Tissue & Cell	mouse	Intestinal_organoid_epithelial_cells	Enterocytes	Alg1	ALG1	5773	0.00320586	FALSE	1.52733e-05	unexpressed		38.86+/-23.87			-0.413485	-5.10827	0.17377	<20%	0	<0%
Tissue & Cell	mouse	T_cells	T memory cells	Alg1	ALG1	992	0.00284406	FALSE	0.000119517	unexpressed		6.15+/-3.91			-0.417342	-5.27055	0.111475	<20%	0	<0%
Tissue & Cell	mouse	Bone_marrow_from_melanoma_tumor-bearing_mice	Neutrophils	Alg1	ALG1	21010	0.00370619	FALSE	0.00325117	unexpressed		156.95+/-92.3			-0.420535	-5.09933	0.180328	<20%	0	<0%
Tissue & Cell	human	Lymph_Node	effector CD8-positive, alpha-beta T cell	ALG1	ALG1	5860	0.019549	TRUE	2.37662e-10	expressed	123	179.24+/-72.07	0.00189193	stable	-0.434217	-2.98385	0.234513	<30%	0.000932642	<10%
Tissue & Cell	mouse	Cerebellum	Unknown	Alg1	ALG1	1658	0.00302513	FALSE	1.08074e-06	unexpressed		10.72+/-6.7			-0.437218	-5.38007	0.228571	<30%	0	<0%
Tissue & Cell	mouse	Intestinal_epithelium	Enterocytes	Alg1	ALG1	3080	0.003158	FALSE	3.92792e-09	unexpressed		20.52+/-12.66			-0.469662	-5.0078	0.236066	<30%	0	<0%
Tissue & Cell	mouse	Pituitary_gland	Anterior pituitary gland cells	Alg1	ALG1	8238	0.00319921	FALSE	8.27737e-05	unexpressed		55.38+/-34.03			-0.470065	-4.96244	0.255738	<30%	0	<0%
Tissue & Cell	mouse	Mouse_embryonic_fibroblasts	Unknown	Alg1	ALG1	2141	0.00329335	FALSE	8.63687e-09	unexpressed		14.69+/-8.95			-0.473539	-5.83738	0.0857143	<10%	0	<0%
Tissue & Cell	human	Eye	conjunctival epithelial cell	ALG1	ALG1	4587	0.0187392	TRUE	5.42091e-11	expressed	238	134.94+/-54.63	3.44317e-08	unstable	-0.476522	-3.26145	0.172566	<20%	0	<0%
Tissue & Cell	mouse	Visual_cortex	Neurons	Alg1	ALG1	4312	0.00277782	FALSE	5.31843e-07	unexpressed		26.3+/-16.87			-0.491412	-5.46125	0.0622951	<10%	0	<0%
Tissue & Cell	mouse	Whole_heart	Fibroblasts	Alg1	ALG1	1179	0.00277091	FALSE	2.63053e-05	unexpressed		7.18+/-4.61			-0.517012	-5.4472	0.0721311	<10%	0	<0%
Tissue & Cell	mouse	Dermis	Schwann cells	Alg1	ALG1	785	0.00317035	FALSE	0.00110054	unexpressed		5.24+/-3.23			-0.518357	-5.2372	0.121311	<20%	0	<0%
Tissue & Cell	mouse	Hindbrain	Unknown	Alg1	ALG1	18447	0.00282035	FALSE	0.000283878	unexpressed		113.69+/-72.57			-0.520545	-5.59297	0.128571	<20%	0	<0%
Tissue & Cell	mouse	Hind_limb_muscles	Endothelial cells	Alg1	ALG1	435	0.0025099	FALSE	0.00429617	unexpressed		2.48+/-1.64			-0.520687	-5.3901	0.0885246	<10%	0	<0%
Tissue & Cell	mouse	Commensal-specific_CD8__T_cells	T cells	Alg1	ALG1	11137	0.00307225	FALSE	0.000161007	unexpressed		72.78+/-45.27			-0.523207	-5.23538	0.12459	<20%	0	<0%
Tissue & Cell	mouse	Mammary_tissue	Myoepithelial cells	Alg1	ALG1	267	0.00250285	FALSE	0.0201307	unpredictable		1.52+/-1.01			-0.5235	-5.59753	0.0393443	<10%	0	<0%
Tissue & Cell	mouse	Mesencephalon_	Unknown	Alg1	ALG1	2963	0.00261075	FALSE	2.62076e-10	unexpressed		17.34+/-11.33			-0.533771	-5.37663	0.242857	<30%	0	<0%
Tissue & Cell	human	Prostate	smooth muscle cell	ALG1	ALG1	285	0.0176212	TRUE	8.3693e-06	expressed	8	7.92+/-3.24	0.914292	stable	-0.538039	-3.38029	0.146018	<20%	0	<0%
Tissue & Cell	mouse	Pancreas	Macrophages	Alg1	ALG1	1482	0.00249689	FALSE	1.4443e-06	unexpressed		8.43+/-5.58			-0.56663	-5.57942	0.0459016	<10%	0	<0%
Tissue & Cell	mouse	Embryonic_kidney	Unknown	Alg1	ALG1	3854	0.00308737	FALSE	3.01742e-07	unexpressed		25.27+/-15.7			-0.573701	-5.2703	0.328571	<40%	0	<0%
Tissue & Cell	human	Lung	non-classical monocyte	ALG1	ALG1	1005	0.0169468	TRUE	1.43288e-08	expressed	22	26.96+/-11.1	0.0540013	stable	-0.57706	-3.08747	0.20354	<30%	0.000518135	<10%
Tissue & Cell	mouse	Liver	Kupffer cells	Alg1	ALG1	2516	0.00297101	FALSE	5.51802e-15	unexpressed		16.07+/-10.09			-0.581538	-5.12428	0.163934	<20%	0	<0%
Tissue & Cell	mouse	Intraembryonic_tissues	Mast cells	Alg1	ALG1	2864	0.00255638	FALSE	4.80095e-11	unexpressed		16.53+/-10.87			-0.581795	-5.44581	0.0754098	<10%	0	<0%
Tissue & Cell	mouse	Tongue	Keratinocytes	Alg1	ALG1	2419	0.00255049	FALSE	1.47835e-12	unexpressed		13.94+/-9.18			-0.589004	-5.55039	0.0491803	<10%	0	<0%
Tissue & Cell	human	Mammary	basal cell	ALG1	ALG1	476	0.0165312	TRUE	1.53678e-06	expressed	9	12.48+/-5.16	0.00574878	stable	-0.601889	-3.29152	0.163717	<20%	0	<0%
Tissue & Cell	mouse	Submandibular_Gland	Salivary mucous cells	Alg1	ALG1	655	0.00352699	FALSE	0.00642418	unpredictable		4.72+/-2.82			-0.617841	-4.3958	0.57377	<60%	0	<0%
Tissue & Cell	mouse	Subcortex	Neuroendocrine cells	Alg1	ALG1	2158	0.00247162	FALSE	8.94034e-10	unexpressed		12.19+/-8.1			-0.629713	-4.81342	0.334426	<40%	0	<0%
Tissue & Cell	human	Blood	naive B cell	ALG1	ALG1	2239	0.0160099	TRUE	8.51283e-14	expressed	36	57.02+/-23.7	0.000606112	stable	-0.633936	-3.05362	0.212389	<30%	0.000621762	<10%
Tissue & Cell	human	Eye	Muller cell	ALG1	ALG1	360	0.0159501	TRUE	7.49975e-06	expressed	11	9.14+/-3.8	0.0360321	stable	-0.637678	-3.26678	0.168142	<20%	0	<0%
Tissue & Cell	mouse	Prostate_basal_cells	Keratinocytes	Alg1	ALG1	8255	0.00242916	FALSE	1.46472e-05	unexpressed		46.11+/-30.79			-0.638229	-5.45774	0.0655738	<10%	0	<0%
Tissue & Cell	human	Skin	endothelial cell	ALG1	ALG1	1309	0.0158184	TRUE	2.61624e-09	expressed	38	32.97+/-13.73	0.108802	stable	-0.645969	-3.6485	0.10177	<20%	0	<0%
Tissue & Cell	human	Small_Intestine	small intestine goblet cell	ALG1	ALG1	300	0.0157493	TRUE	1.78976e-05	expressed	12	7.53+/-3.14	2.27822e-06	unstable	-0.650343	-2.74478	0.376106	<40%	0.00445596	<10%
Tissue & Cell	mouse	Bone_marrow_mesenchymal_and_endothelial_cells	Osteoblasts	Alg1	ALG1	917	0.00287108	FALSE	0.000217088	unexpressed		5.72+/-3.63			-0.65968	-4.87228	0.308197	<40%	0	<0%
Tissue & Cell	human	Kidney	B cell	ALG1	ALG1	341	0.0155172	TRUE	1.2053e-05	expressed	7	8.44+/-3.53	0.0761105	stable	-0.665188	-2.79338	0.327434	<40%	0.00310881	<10%
Tissue & Cell	mouse	Pancreatic_progenitor_cells	Delta cells	Alg1	ALG1	567	0.00215311	FALSE	0.000779031	unexpressed		2.94+/-2.03			-0.674016	-5.39201	0.0852459	<10%	0	<0%
Tissue & Cell	mouse	Cardiac_progenitor_cells	Unknown	Alg1	ALG1	256	0.00214927	FALSE	0.0140399	unpredictable		1.32+/-0.92			-0.675801	-6.00708	0.0571429	<10%	0	<0%
Tissue & Cell	human	Small_Intestine	enterocyte of epithelium of small intestine	ALG1	ALG1	1100	0.0152032	TRUE	1.85225e-08	expressed	34	26.72+/-11.21	0.0074861	stable	-0.685637	-2.77295	0.353982	<40%	0.00331606	<10%
Tissue & Cell	mouse	Brain	T cells	Alg1	ALG1	645	0.00212317	FALSE	0.000394469	unexpressed		3.31+/-2.3			-0.688018	-5.09824	0.183607	<20%	0	<0%
Tissue & Cell	mouse	Aortic_cells	Fibroblasts	Alg1	ALG1	264	0.0021231	FALSE	0.0124371	unpredictable		1.36+/-0.94			-0.688052	-5.21063	0.134426	<20%	0	<0%
Tissue & Cell	mouse	Enteric_nervous_system	Tanycytes	Alg1	ALG1	782	0.00211652	FALSE	0.000134988	unexpressed		4.01+/-2.79			-0.691157	-5.15633	0.154098	<20%	0	<0%
Tissue & Cell	human	Muscle	pericyte cell	ALG1	ALG1	1794	0.0150519	TRUE	6.36137e-11	expressed	41	43.19+/-18.15	0.586473	stable	-0.695637	-3.37068	0.150442	<20%	0	<0%
Tissue & Cell	human	Lymph_Node	innate lymphoid cell	ALG1	ALG1	2420	0.014896	TRUE	9.69594e-16	expressed	40	57.71+/-24.29	0.00325508	stable	-0.706049	-3.06976	0.207965	<30%	0.000518135	<10%
Tissue & Cell	mouse	Whole_heart	Cardiomyocytes	Alg1	ALG1	4328	0.00242199	FALSE	2.57622e-07	unexpressed		24.13+/-16.13			-0.710237	-4.98239	0.24918	<30%	0	<0%
Tissue & Cell	human	Skin	CD4-positive, alpha-beta memory T cell	ALG1	ALG1	339	0.0148309	TRUE	1.85618e-05	expressed	6	8.05+/-3.39	0.0117496	stable	-0.710425	-3.25485	0.181416	<20%	0	<0%
Tissue & Cell	human	Large_Intestine	enterocyte of epithelium of large intestine	ALG1	ALG1	2764	0.0146519	TRUE	3.75791e-15	expressed	79	64.94+/-27.42	0.0290969	stable	-0.722569	-2.76672	0.362832	<40%	0.00341969	<10%
Tissue & Cell	mouse	Sympathetic_nervous_system	Trigeminal neurons	Alg1	ALG1	311	0.00204835	FALSE	0.00684274	unpredictable		1.56+/-1.1			-0.723896	-5.85592	0.0196721	<10%	0	<0%
Tissue & Cell	human	Muscle	skeletal muscle satellite stem cell	ALG1	ALG1	4831	0.0142148	TRUE	1.01643e-09	expressed	88	110.43+/-46.88	0.0403604	stable	-0.752858	-3.42871	0.137168	<20%	0	<0%
Tissue & Cell	mouse	Ventral_striatum	Neuroendocrine cells	Alg1	ALG1	2655	0.00197502	FALSE	1.45644e-14	unexpressed		13.05+/-9.28			-0.761381	-5.25905	0.118033	<20%	0	<0%
Tissue & Cell	mouse	Mammary_tissue	Fibroblasts	Alg1	ALG1	282	0.0019563	FALSE	0.00821778	unpredictable		1.38+/-0.98			-0.769876	-5.22754	0.127869	<20%	0	<0%
Tissue & Cell	mouse	Trachea	Chondrocytes	Alg1	ALG1	3113	0.00201697	FALSE	4.53681e-10	unexpressed		15.49+/-10.94			-0.778298	-5.07247	0.190164	<20%	0	<0%
Tissue & Cell	mouse	CD45__cells	Alveolar macrophages	Alg1	ALG1	623	0.00193689	FALSE	0.000347449	unexpressed		3.03+/-2.16			-0.779848	-5.12293	0.167213	<20%	0	<0%
Tissue & Cell	mouse	Mammary_gland_epithelium_cell	Myoepithelial cells	Alg1	ALG1	1356	0.00203109	FALSE	1.61074e-06	unexpressed		6.78+/-4.78			-0.783868	-5.41566	0.0819672	<10%	0	<0%
Tissue & Cell	human	Large_Intestine	large intestine goblet cell	ALG1	ALG1	385	0.0137063	TRUE	2.24679e-05	expressed	8	8.52+/-3.64	0.52365	stable	-0.789286	-2.81917	0.309735	<40%	0.00279793	<10%
Tissue & Cell	mouse	Mammary_epithelial_cells	Unknown	Alg1	ALG1	3383	0.00258306	FALSE	1.06394e-08	unexpressed		19.66+/-12.89			-0.790809	-5.69221	0.114286	<20%	0	<0%
Tissue & Cell	mouse	Testis	Endothelial cells	Alg1	ALG1	297	0.00190861	FALSE	0.00656501	unpredictable		1.43+/-1.03			-0.794555	-5.53963	0.052459	<10%	0	<0%
Tissue & Cell	mouse	_N	Unknown	Alg1	ALG1	8895	0.0027995	FALSE	4.20191e-05	unexpressed		54.55+/-34.9			-0.812686	-6.0651	0.0428571	<10%	0	<0%
Tissue & Cell	mouse	Stomach_organoid	Unknown	Alg1	ALG1	946	0.0019069	FALSE	2.77742e-05	unexpressed		4.55+/-3.27			-0.812798	-5.84255	0.0714286	<10%	0	<0%
Tissue & Cell	human	Lung	vein endothelial cell	ALG1	ALG1	508	0.0133492	TRUE	8.0707e-06	expressed	11	10.97+/-4.71	0.978575	stable	-0.815683	-3.338	0.154867	<20%	0	<0%
Tissue & Cell	mouse	Intestinal_crypt_epithelium	Paneth cells	Alg1	ALG1	3857	0.00221652	FALSE	4.46072e-08	unexpressed		20.33+/-13.96			-0.82833	-5.63765	0.0360656	<10%	0	<0%
Tissue & Cell	human	Uterus	endothelial cell	ALG1	ALG1	2077	0.0131354	TRUE	8.54208e-12	expressed	57	44.21+/-19.05	0.00595531	stable	-0.831827	-3.56951	0.119469	<20%	0	<0%
Tissue & Cell	mouse	Commensal-specific_CD8__T_cells	T memory cells	Alg1	ALG1	1656	0.00181988	FALSE	9.3939e-08	unexpressed		7.76+/-5.65			-0.842546	-5.17438	0.144262	<20%	0	<0%
Tissue & Cell	mouse	Foam_cells_from_aortas	Macrophages	Alg1	ALG1	208	0.00181532	FALSE	0.0162993	unpredictable		0.97+/-0.71			-0.844667	-5.72343	0.0262295	<10%	0	<0%
Tissue & Cell	human	Thymus	mature NK T cell	ALG1	ALG1	274	0.0129124	TRUE	0.000157791	expressed	5	5.74+/-2.48	0.18497	stable	-0.848949	-3.51643	0.128319	<20%	0	<0%
Tissue & Cell	human	Small_Intestine	B cell	ALG1	ALG1	519	0.0128421	TRUE	1.066e-05	expressed	8	10.83+/-4.68	0.0119396	stable	-0.854411	-3.4781	0.132743	<20%	0	<0%
Tissue & Cell	mouse	Peritoneal_cavity_cells	Neutrophils	Alg1	ALG1	1984	0.00176641	FALSE	2.87035e-09	unexpressed		9.14+/-6.72			-0.872496	-5.68303	0.0295082	<10%	0	<0%
Tissue & Cell	human	Heart	cardiac endothelial cell	ALG1	ALG1	2665	0.0122692	TRUE	3.94681e-16	expressed	55	53.37+/-23.29	0.751313	stable	-0.90005	-3.5573	0.123894	<20%	0	<0%
Tissue & Cell	mouse	Lung_endoderm	Unknown	Alg1	ALG1	3854	0.00187861	FALSE	2.40533e-08	unexpressed		18.39+/-13.27			-0.908911	-6.12645	0.0142857	<10%	0	<0%
Tissue & Cell	mouse	Diencephalon	Neural stem/precursor cells	Alg1	ALG1	705	0.00166251	FALSE	0.00011774	unexpressed		3.14+/-2.35			-0.932603	-5.97877	0.0131148	<10%	0	<0%
Tissue & Cell	mouse	Pancreas	Acinar cells	Alg1	ALG1	5251	0.00274112	FALSE	2.63074e-06	unexpressed		31.75+/-20.44			-0.937613	-5.66484	0.0327869	<10%	0	<0%
Tissue & Cell	human	Muscle	capillary endothelial cell	ALG1	ALG1	2015	0.0117537	TRUE	6.40831e-11	expressed	29	38.84+/-17.09	0.0158148	stable	-0.942974	-3.33718	0.159292	<20%	0	<0%
Tissue & Cell	mouse	Sympathetic_nervous_system	Schwann cells	Alg1	ALG1	930	0.00161761	FALSE	1.96912e-05	unexpressed		4.08+/-3.08			-0.959982	-5.43901	0.0786885	<10%	0	<0%
Tissue & Cell	human	Lung	basophil	ALG1	ALG1	686	0.0115214	TRUE	7.58441e-06	expressed	20	12.99+/-5.74	1.77025e-05	stable	-0.962933	-3.20576	0.190265	<20%	0.000103627	<10%
Tissue & Cell	human	Uterus	vascular associated smooth muscle cell	ALG1	ALG1	390	0.0113944	TRUE	0.000135692	expressed	7	7.31+/-3.24	0.663489	stable	-0.974021	-3.64353	0.106195	<20%	0	<0%
Tissue & Cell	mouse	Intestinal_epithelium	Goblet cells	Alg1	ALG1	227	0.00154499	FALSE	0.00939834	unpredictable		0.97+/-0.74			-1.00591	-5.9236	0.0163934	<10%	0	<0%
Tissue & Cell	human	Tongue	vein endothelial cell	ALG1	ALG1	226	0.0109965	TRUE	0.00151469	expressed	6	4.11+/-1.83	0.000125741	stable	-1.00956	-3.60777	0.110619	<20%	0	<0%
Tissue & Cell	human	Skin	muscle cell	ALG1	ALG1	437	0.0108672	TRUE	0.000138678	expressed	7	7.86+/-3.51	0.276954	stable	-1.02139	-3.91667	0.0707965	<10%	0	<0%
Tissue & Cell	mouse	Embryonic_kidney	Endothelial cells	Alg1	ALG1	847	0.00156064	FALSE	3.36929e-05	unexpressed		3.64+/-2.78			-1.05412	-6.16035	0.00983607	<10%	0	<0%
Tissue & Cell	mouse	Distal_small_intestine	Enterocytes	Alg1	ALG1	2798	0.00157937	FALSE	1.97084e-12	unexpressed		12.11+/-9.2			-1.07519	-5.33392	0.101639	<20%	0	<0%
Tissue & Cell	human	Lung	classical monocyte	ALG1	ALG1	1487	0.0100472	TRUE	7.81778e-08	expressed	19	24.95+/-11.34	0.02598	stable	-1.09985	-3.41876	0.141593	<20%	0	<0%
Tissue & Cell	mouse	Sympathetic_nervous_system	Neurons	Alg1	ALG1	298	0.00137492	FALSE	0.00329521	unexpressed		1.2+/-0.95			-1.12253	-6.34807	0.00655738	<10%	0	<0%
Tissue & Cell	human	Tongue	fibroblast	ALG1	ALG1	251	0.00930907	TRUE	0.00620791	unpredictable	6	3.94+/-1.82	4.54968e-05	stable	-1.17615	-3.69802	0.0929204	<10%	0	<0%
Tissue & Cell	mouse	Gonadal_adipose_tissue	Fibroblasts	Alg1	ALG1	1075	0.00121645	FALSE	3.70183e-06	unexpressed		4.08+/-3.33			-1.24499	-5.78978	0.0229508	<10%	0	<0%
Tissue & Cell	mouse	Macrophage_from_E14.5	Erythroid-like and erythroid precursor cells	Alg1	ALG1	725	0.00121998	FALSE	5.30799e-05	unexpressed		2.75+/-2.25			-1.2548	-6.65444	0.00327869	<10%	0	<0%
Tissue & Cell	human	Large_Intestine	B cell	ALG1	ALG1	497	0.00853062	TRUE	0.00156859	expressed	5	7.24+/-3.41	0.00699561	stable	-1.26348	-3.76481	0.0884956	<10%	0	<0%
Tissue & Cell	human	Bladder	t cell	ALG1	ALG1	2626	0.00837022	TRUE	2.97939e-15	expressed	30	37.62+/-17.81	0.0639846	stable	-1.28246	-3.66344	0.0973451	<10%	0	<0%
Tissue & Cell	human	Heart	fibroblast of cardiac tissue	ALG1	ALG1	250	0.00834614	TRUE	0.0210105	unpredictable	4	3.57+/-1.69	0.260952	stable	-1.28534	-3.86572	0.079646	<10%	0	<0%
Tissue & Cell	human	Salivary_Gland	CD8-positive, alpha-beta T cell	ALG1	ALG1	1979	0.0082398	TRUE	1.2209e-08	expressed	17	27.97+/-13.29	0.00116702	stable	-1.29816	-3.11859	0.199115	<20%	0.000103627	<10%
Tissue & Cell	human	Blood	platelet	ALG1	ALG1	239	0.00790065	TRUE	0.0428168	unpredictable	3	3.26+/-1.56	0.456032	stable	-1.3402	-3.22979	0.185841	<20%	0.000103627	<10%
Tissue & Cell	human	Small_Intestine	CD4-positive, alpha-beta T cell	ALG1	ALG1	5257	0.0076452	TRUE	6.38837e-06	expressed	46	69.72+/-33.72	0.00425445	stable	-1.37306	-3.85526	0.0840708	<10%	0	<0%
Tissue & Cell	human	Skin	mature NK T cell	ALG1	ALG1	605	0.00744668	TRUE	0.00535742	unpredictable	5	7.85+/-3.82	0.00273222	stable	-1.39937	-3.90786	0.0752212	<10%	0	<0%
Tissue & Cell	human	Tongue	leukocyte	ALG1	ALG1	2109	0.00728852	TRUE	2.36248e-08	expressed	33	26.87+/-13.14	0.0450817	stable	-1.42084	-3.59161	0.115044	<20%	0	<0%
Tissue & Cell	human	Small_Intestine	CD8-positive, alpha-beta T cell	ALG1	ALG1	2323	0.0068107	TRUE	2.04483e-09	expressed	22	27.97+/-13.91	0.0634817	stable	-1.48865	-4.03789	0.0442478	<10%	0	<0%
Tissue & Cell	mouse	Peritoneal_cavity_cells	Unknown	Alg1	ALG1	781	0.000937391	FALSE	2.34006e-05	unexpressed		2.64+/-2.3			-1.50558	-6.08757	0.0285714	<10%	0	<0%
Tissue & Cell	human	Fat	T cell	ALG1	ALG1	1715	0.00651227	TRUE	4.5433e-05	expressed	15	19.89+/-10.01	0.0365684	stable	-1.53345	-3.957	0.0663717	<10%	0	<0%
Tissue & Cell	human	Mammary	macrophage	ALG1	ALG1	219	0.00587182	TRUE	0.651385	unpredictable	2	2.33+/-1.21	0.218758	stable	-1.63698	-4.03734	0.0486726	<10%	0	<0%
Tissue & Cell	human	Large_Intestine	CD4-positive, alpha-beta T cell	ALG1	ALG1	2872	0.00559615	TRUE	0.000196331	expressed	19	29.45+/-15.42	0.00557071	stable	-1.68506	-3.99353	0.0619469	<10%	0	<0%
Tissue & Cell	human	Skin	macrophage	ALG1	ALG1	846	0.00542824	TRUE	0.885996	unpredictable	7	8.47+/-4.47	0.148462	stable	-1.71553	-4.12205	0.0353982	<10%	0	<0%
Tissue & Cell	human	Skin	CD8-positive, alpha-beta memory T cell	ALG1	ALG1	857	0.0046987	FALSE	0.095322	unpredictable	4	7.66+/-4.2	0.000730292	stable	-1.85985	-4.36041	0.0176991	<10%	0	<0%
Tissue & Cell	human	Large_Intestine	monocyte	ALG1	ALG1	543	0.0045568	FALSE	0.176981	unpredictable	3	4.74+/-2.62	0.00656657	stable	-1.89052	-4.26556	0.0265487	<10%	0	<0%
Tissue & Cell	human	Mammary	T cell	ALG1	ALG1	2324	0.00447827	FALSE	3.28442e-08	unexpressed	10	20+/-11.14	0.000535582	stable	-1.9079	-4.02189	0.0530973	<10%	0	<0%
Tissue & Cell	human	Prostate	T cell	ALG1	ALG1	586	0.00431928	FALSE	0.0793874	unpredictable	3	4.91+/-2.76	0.00485784	stable	-1.94405	-4.31234	0.0221239	<10%	0	<0%
Tissue & Cell	human	Skin	mast cell	ALG1	ALG1	645	0.00423953	FALSE	0.0479248	unpredictable	4	5.33+/-3.01	0.0573632	stable	-1.96269	-4.24719	0.0309735	<10%	0	<0%
Tissue & Cell	human	Bone_Marrow	neutrophil	ALG1	ALG1	2911	0.00414642	FALSE	1.55885e-08	unexpressed	15	23.63+/-13.45	0.00806934	stable	-1.98489	-4.04061	0.039823	<10%	0	<0%
Tissue & Cell	human	Lung	fibroblast	ALG1	ALG1	336	0.00413749	FALSE	0.16369	unpredictable	2	2.72+/-1.55	0.0450722	stable	-1.98705	-4.01008	0.0575221	<10%	0	<0%
Tissue & Cell	human	Skin	T cell	ALG1	ALG1	519	0.00386858	FALSE	0.0352208	unpredictable	2	4+/-2.32	0.00079717	stable	-2.05425	-4.46484	0.00884956	<10%	0	<0%
Tissue & Cell	human	Bladder	mast cell	ALG1	ALG1	991	0.00340007	FALSE	0.000473006	unexpressed	5	6.96+/-4.2	0.045297	stable	-2.18334	-4.43445	0.0132743	<10%	0	<0%
Tissue & Cell	human	Large_Intestine	CD8-positive, alpha-beta T cell	ALG1	ALG1	2147	0.00335165	FALSE	9.29521e-09	unexpressed	9	14.92+/-9.04	0.0070864	stable	-2.19769	-4.57094	0.00442478	<10%	0	<0%
Tissue & Cell	human	Spleen	endothelial cell	ALG10	ALG10	596	0.0550616	TRUE	6.46235e-11	expressed	50	48.07+/-16.59	0.599166	stable	1.47145	-2.32218	0.9869	<100%	0.991612	<100%
Tissue & Cell	human	Bone_Marrow	common myeloid progenitor	ALG10	ALG10	287	0.0470197	TRUE	5.65182e-09	expressed	49	19.95+/-7.05	3.26956e-14	unstable	1.31357	-2.82165	0.877729	<90%	0.947057	<100%
Tissue & Cell	human	Blood	naive thymus-derived CD4-positive, alpha-beta T cell	ALG10	ALG10	412	0.0416256	TRUE	2.69786e-09	expressed	21	25.54+/-9.19	0.0348843	stable	1.19172	-2.24708	1	<100%	0.994087	<100%
Tissue & Cell	human	Salivary_Gland	memory B cell	ALG10	ALG10	2879	0.0403018	TRUE	1.75063e-17	expressed	164	173.13+/-62.6	0.511719	stable	1.1594	-2.34543	0.982533	<100%	0.990512	<100%
Tissue & Cell	human	Thymus	plasma cell	ALG10	ALG10	1554	0.0397586	TRUE	2.85425e-13	expressed	133	92.26+/-33.43	1.8209e-05	stable	1.14583	-2.67167	0.930131	<100%	0.974972	<100%
Tissue & Cell	human	Blood	CD4-positive, alpha-beta memory T cell	ALG10	ALG10	949	0.0397267	TRUE	3.2414e-11	expressed	48	56.3+/-20.4	0.0769739	stable	1.14502	-2.3775	0.973799	<100%	0.988861	<100%
Tissue & Cell	human	Prostate	luminal cell of prostate epithelium	ALG10	ALG10	1092	0.0373541	TRUE	1.673e-11	expressed	84	61.14+/-22.35	0.000141429	stable	1.08344	-2.46781	0.965066	<100%	0.985836	<100%
Tissue & Cell	human	Lymph_Node	B cell	ALG10	ALG10	15249	0.0370579	TRUE	6.76073e-11	expressed	677	847.39+/-310.11	0.0204391	stable	1.07548	-2.43582	0.969432	<100%	0.986936	<100%
Tissue & Cell	human	Salivary_Gland	CD4-positive helper T cell	ALG10	ALG10	1221	0.0359051	TRUE	8.2859e-12	expressed	53	65.86+/-24.21	0.0243889	stable	1.04388	-2.26037	0.991266	<100%	0.993674	<100%
Tissue & Cell	human	Blood	CD8-positive, alpha-beta cytokine secreting effector T cell	ALG10	ALG10	1493	0.0352588	TRUE	1.10294e-12	expressed	57	79.17+/-29.18	0.00234974	stable	1.02572	-2.56318	0.951965	<100%	0.981848	<100%
Tissue & Cell	human	Blood	memory B cell	ALG10	ALG10	854	0.0349669	TRUE	1.66086e-10	expressed	39	44.94+/-16.58	0.116568	stable	1.0174	-2.51719	0.956332	<100%	0.984323	<100%
Tissue & Cell	human	Bone_Marrow	erythroid progenitor cell	ALG10	ALG10	757	0.0339136	TRUE	4.49747e-10	expressed	85	38.7+/-14.34	3.11526e-12	unstable	0.986818	-3.06456	0.724891	<80%	0.858911	<90%
Tissue & Cell	human	Thymus	endothelial cell of artery	ALG10	ALG10	536	0.03366	TRUE	3.31373e-09	expressed	24	27.21+/-10.1	0.160427	stable	0.979313	-2.76787	0.899563	<90%	0.958333	<100%
Tissue & Cell	human	Salivary_Gland	naive B cell	ALG10	ALG10	1120	0.0335631	TRUE	2.88365e-11	expressed	42	56.71+/-21.05	0.00447554	stable	0.976428	-2.35919	0.978166	<100%	0.989686	<100%
Tissue & Cell	human	Spleen	regulatory T cell	ALG10	ALG10	288	0.0326875	TRUE	6.93866e-08	expressed	14	14.22+/-5.3	0.848309	stable	0.949995	-2.71681	0.912664	<100%	0.968509	<100%
Tissue & Cell	human	Vasculature	capillary endothelial cell	ALG10	ALG10	1034	0.0321323	TRUE	7.57134e-11	expressed	79	50.25+/-18.77	8.26523e-07	unstable	0.932864	-2.83862	0.868996	<90%	0.943069	<100%
Tissue & Cell	human	Spleen	naive B cell	ALG10	ALG10	1044	0.0317189	TRUE	7.70377e-11	expressed	38	50.13+/-18.75	0.00768758	stable	0.919913	-2.49399	0.960699	<100%	0.985011	<100%
Tissue & Cell	human	Salivary_Gland	adventitial cell	ALG10	ALG10	442	0.031478	TRUE	1.38691e-08	expressed	29	21.07+/-7.89	0.000171774	stable	0.912291	-2.69552	0.921397	<100%	0.972497	<100%
Tissue & Cell	human	Thymus	CD8-positive, alpha-beta cytotoxic T cell	ALG10	ALG10	501	0.0313426	TRUE	7.78316e-09	expressed	17	23.79+/-8.92	0.00231403	stable	0.907979	-2.66142	0.938865	<100%	0.975248	<100%
Tissue & Cell	human	Bone_Marrow	hematopoietic stem cell	ALG10	ALG10	617	0.0307909	TRUE	2.97301e-09	expressed	39	28.81+/-10.83	0.000338258	stable	0.890222	-2.89425	0.842795	<90%	0.92863	<100%
Tissue & Cell	human	Eye	Muller cell	ALG10	ALG10	360	0.0302522	TRUE	4.70913e-08	expressed	19	16.53+/-6.23	0.0846893	stable	0.872568	-2.62667	0.943231	<100%	0.977448	<100%
Tissue & Cell	human	Salivary_Gland	basal cell	ALG10	ALG10	922	0.0300866	TRUE	2.87764e-10	expressed	67	42.13+/-15.88	5.98558e-07	unstable	0.867081	-2.88701	0.847162	<90%	0.930693	<100%
Tissue & Cell	human	Salivary_Gland	mature NK T cell	ALG10	ALG10	317	0.0291831	TRUE	1.05722e-07	expressed	11	14.08+/-5.33	0.0155192	stable	0.83659	-2.60561	0.947598	<100%	0.978685	<100%
Tissue & Cell	human	Lymph_Node	intermediate monocyte	ALG10	ALG10	306	0.0287447	TRUE	1.3692e-07	expressed	15	13.4+/-5.08	0.163965	stable	0.821455	-2.91926	0.825328	<90%	0.921617	<100%
Tissue & Cell	human	Thymus	endothelial cell of lymphatic vessel	ALG10	ALG10	271	0.0278448	TRUE	2.84136e-07	expressed	12	11.52+/-4.39	0.619501	stable	0.789648	-3.0428	0.742358	<80%	0.870875	<90%
Tissue & Cell	human	Spleen	plasma cell	ALG10	ALG10	3171	0.0277521	TRUE	8.82072e-15	expressed	278	134.34+/-51.23	4.02179e-11	unstable	0.786314	-2.987	0.772926	<80%	0.89604	<90%
Tissue & Cell	human	Spleen	memory B cell	ALG10	ALG10	6460	0.0275726	TRUE	2.82198e-11	expressed	299	272.02+/-103.84	0.247764	stable	0.779824	-2.84578	0.864629	<90%	0.941969	<100%
Tissue & Cell	human	Lymph_Node	mature NK T cell	ALG10	ALG10	683	0.0274887	TRUE	3.8475e-09	expressed	22	28.68+/-10.95	0.0111976	stable	0.776775	-2.72758	0.908297	<100%	0.966309	<100%
Tissue & Cell	human	Spleen	naive thymus-derived CD4-positive, alpha-beta T cell	ALG10	ALG10	1261	0.0269582	TRUE	4.88213e-11	expressed	43	51.99+/-19.91	0.0516746	stable	0.757289	-2.77133	0.895197	<90%	0.957646	<100%
Tissue & Cell	human	Salivary_Gland	endothelial cell of lymphatic vessel	ALG10	ALG10	320	0.0269576	TRUE	1.82375e-07	expressed	19	13.19+/-5.05	3.74116e-05	stable	0.757267	-2.87884	0.855895	<90%	0.932343	<100%
Tissue & Cell	human	Lung	lung ciliated cell	ALG10	ALG10	602	0.026773	TRUE	9.53049e-09	expressed	35	24.66+/-9.45	6.70073e-05	stable	0.750396	-2.91639	0.829694	<90%	0.922442	<100%
Tissue & Cell	human	Lung	lung microvascular endothelial cell	ALG10	ALG10	485	0.0264387	TRUE	3.19577e-08	expressed	16	19.64+/-7.54	0.0389513	stable	0.73783	-2.76722	0.90393	<100%	0.958608	<100%
Tissue & Cell	human	Liver	nk cell	ALG10	ALG10	245	0.0264115	TRUE	6.26297e-07	expressed	7	9.91+/-3.81	0.00223893	stable	0.736802	-2.80943	0.882096	<90%	0.949532	<100%
Tissue & Cell	human	Salivary_Gland	fibroblast	ALG10	ALG10	2169	0.026227	TRUE	5.45247e-15	expressed	116	87.16+/-33.52	0.000803597	stable	0.729792	-2.79925	0.89083	<90%	0.95187	<100%
Tissue & Cell	human	Liver	endothelial cell of hepatic sinusoid	ALG10	ALG10	421	0.0262149	TRUE	6.69162e-08	expressed	12	16.91+/-6.5	0.00247103	stable	0.72933	-2.70669	0.917031	<100%	0.971122	<100%
Tissue & Cell	human	Spleen	type I NK T cell	ALG10	ALG10	1038	0.02618	TRUE	3.32039e-10	expressed	31	41.64+/-16.02	0.00639467	stable	0.727995	-2.8684	0.860262	<90%	0.936194	<100%
Tissue & Cell	human	Eye	retinal blood vessel endothelial cell	ALG10	ALG10	466	0.0260648	TRUE	4.32104e-08	expressed	22	18.62+/-7.17	0.0428413	stable	0.723586	-3.01914	0.759825	<80%	0.882701	<90%
Tissue & Cell	human	Eye	keratocyte	ALG10	ALG10	595	0.0258394	TRUE	1.32609e-08	expressed	27	23.58+/-9.09	0.0999944	stable	0.714901	-2.90151	0.838428	<90%	0.927668	<100%
Tissue & Cell	human	Blood	mature NK T cell	ALG10	ALG10	2948	0.0256798	TRUE	1.35977e-15	expressed	75	116.16+/-44.8	0.00043094	stable	0.708705	-2.88311	0.851528	<90%	0.931381	<100%
Tissue & Cell	human	Lung	basal cell	ALG10	ALG10	2188	0.025674	TRUE	4.60813e-15	expressed	92	86.19+/-33.25	0.432871	stable	0.70848	-2.94886	0.816594	<90%	0.911166	<100%
Tissue & Cell	human	Thymus	vein endothelial cell	ALG10	ALG10	2104	0.0254531	TRUE	1.92229e-14	expressed	88	82.22+/-31.75	0.413904	stable	0.699838	-3.05191	0.737991	<80%	0.866062	<90%
Tissue & Cell	human	Thymus	fibroblast	ALG10	ALG10	3924	0.0254471	TRUE	8.6484e-13	expressed	163	153.3+/-59.21	0.461781	stable	0.699604	-3.02056	0.751092	<80%	0.882426	<90%
Tissue & Cell	human	Blood	type I NK T cell	ALG10	ALG10	518	0.0252706	TRUE	3.2374e-08	expressed	15	20.11+/-7.77	0.00691405	stable	0.692641	-2.90823	0.834061	<90%	0.925055	<100%
Tissue & Cell	human	Bladder	vein endothelial cell	ALG10	ALG10	266	0.0252613	TRUE	6.3248e-07	expressed	13	10.32+/-3.99	0.00596288	stable	0.692276	-2.96788	0.799127	<80%	0.904703	<100%
Tissue & Cell	human	Eye	eye photoreceptor cell	ALG10	ALG10	891	0.0251163	TRUE	1.4064e-09	expressed	32	34.39+/-13.31	0.420609	stable	0.68652	-2.68699	0.925764	<100%	0.973322	<100%
Tissue & Cell	human	Bone_Marrow	granulocyte	ALG10	ALG10	853	0.0249764	TRUE	1.97669e-09	expressed	69	32.75+/-12.68	2.8559e-11	unstable	0.680934	-3.26203	0.58952	<60%	0.677393	<70%
Tissue & Cell	human	Lymph_Node	plasma cell	ALG10	ALG10	2687	0.0243488	TRUE	2.95482e-18	expressed	179	100.75+/-39.17	1.36426e-08	unstable	0.655484	-3.09375	0.71179	<80%	0.840897	<90%
Tissue & Cell	human	Spleen	macrophage	ALG10	ALG10	1335	0.0239751	TRUE	6.71723e-11	expressed	73	49.34+/-19.23	1.60864e-05	stable	0.640017	-2.98706	0.768559	<80%	0.89604	<90%
Tissue & Cell	human	Blood	naive B cell	ALG10	ALG10	2239	0.0236263	TRUE	3.33134e-15	expressed	51	81.63+/-31.88	0.000274246	stable	0.625362	-2.66447	0.934498	<100%	0.97511	<100%
Tissue & Cell	human	Lung	respiratory goblet cell	ALG10	ALG10	762	0.0235025	TRUE	6.54567e-09	expressed	40	27.64+/-10.8	3.96492e-05	stable	0.620108	-2.98549	0.777293	<80%	0.896727	<90%
Tissue & Cell	human	Prostate	myeloid cell	ALG10	ALG10	365	0.023285	TRUE	3.14304e-07	expressed	17	13.13+/-5.14	0.00251095	stable	0.610812	-3.15989	0.668122	<70%	0.790704	<80%
Tissue & Cell	human	Lymph_Node	type I NK T cell	ALG10	ALG10	3758	0.0232773	TRUE	9.48557e-13	expressed	99	135.12+/-52.88	0.00527223	stable	0.610478	-2.83013	0.873362	<90%	0.94527	<100%
Tissue & Cell	human	Thymus	memory B cell	ALG10	ALG10	1845	0.023011	TRUE	1.02964e-12	expressed	46	65.63+/-25.73	0.00227426	stable	0.598973	-2.80631	0.886463	<90%	0.949945	<100%
Tissue & Cell	human	Mammary	vein endothelial cell	ALG10	ALG10	263	0.0229846	TRUE	1.35975e-06	expressed	9	9.35+/-3.66	0.670058	stable	0.597826	-3.29136	0.567686	<60%	0.646177	<70%
Tissue & Cell	human	Bladder	nk cell	ALG10	ALG10	485	0.0222521	TRUE	1.1997e-07	expressed	20	16.72+/-6.59	0.0338484	stable	0.565436	-3.1338	0.681223	<70%	0.812706	<90%
Tissue & Cell	human	Spleen	mature NK T cell	ALG10	ALG10	2439	0.0218885	TRUE	1.50191e-17	expressed	61	82.83+/-32.72	0.00622586	stable	0.548964	-3.06172	0.729258	<80%	0.860974	<90%
Tissue & Cell	human	Thymus	CD4-positive helper T cell	ALG10	ALG10	7611	0.0213694	TRUE	4.46946e-10	expressed	178	252.77+/-100.23	0.00272142	stable	0.524962	-2.95272	0.80786	<90%	0.910204	<100%
Tissue & Cell	human	Tongue	epithelial cell	ALG10	ALG10	2114	0.0213168	TRUE	6.60036e-14	expressed	161	70.05+/-27.79	2.40799e-12	unstable	0.522497	-3.19654	0.637555	<70%	0.755638	<80%
Tissue & Cell	human	Lymph_Node	regulatory T cell	ALG10	ALG10	889	0.0211303	TRUE	5.51499e-09	expressed	27	29.22+/-11.61	0.391355	stable	0.513709	-3.07284	0.720524	<80%	0.854235	<90%
Tissue & Cell	human	Kidney	macrophage	ALG10	ALG10	321	0.02106	TRUE	1.19837e-06	expressed	11	10.52+/-4.18	0.60292	stable	0.510375	-2.96912	0.790393	<80%	0.904015	<100%
Tissue & Cell	human	Blood	platelet	ALG10	ALG10	239	0.0209487	TRUE	4.07362e-06	expressed	7	7.79+/-3.1	0.254958	stable	0.505077	-2.25466	0.995633	<100%	0.993812	<100%
Tissue & Cell	human	Heart	hepatocyte	ALG10	ALG10	1089	0.0204591	TRUE	1.54906e-09	expressed	73	34.74+/-13.87	5.37888e-11	unstable	0.481428	-3.66052	0.340611	<40%	0.165842	<20%
Tissue & Cell	human	Thymus	capillary endothelial cell	ALG10	ALG10	1362	0.0203874	TRUE	1.96512e-10	expressed	31	43.31+/-17.3	0.00391793	stable	0.47792	-2.95173	0.812227	<90%	0.910616	<100%
Tissue & Cell	human	Lymph_Node	effector CD4-positive, alpha-beta T cell	ALG10	ALG10	6908	0.0203096	TRUE	4.29127e-10	expressed	170	218.87+/-87.48	0.0186609	stable	0.474093	-2.98489	0.781659	<80%	0.897415	<90%
Tissue & Cell	human	Thymus	innate lymphoid cell	ALG10	ALG10	2594	0.0200828	TRUE	2.0546e-21	expressed	68	81.34+/-32.57	0.0751693	stable	0.462867	-3.13705	0.676856	<70%	0.810231	<90%
Tissue & Cell	human	Prostate	basal cell of prostate epithelium	ALG10	ALG10	3298	0.0199901	TRUE	3.01662e-13	expressed	140	102.97+/-41.26	0.000541066	stable	0.458237	-3.18535	0.650655	<70%	0.765814	<80%
Tissue & Cell	human	Lymph_Node	memory B cell	ALG10	ALG10	3319	0.0195071	TRUE	4.25614e-13	expressed	78	101.32+/-40.75	0.0163372	stable	0.433778	-2.99003	0.764192	<80%	0.895215	<90%
Tissue & Cell	human	Fat	endothelial cell	ALG10	ALG10	3748	0.0193951	TRUE	3.95399e-12	expressed	133	113.81+/-45.82	0.0692785	stable	0.428019	-3.22938	0.620087	<70%	0.716034	<80%
Tissue & Cell	human	Trachea	B cell	ALG10	ALG10	462	0.0190156	TRUE	5.389e-07	expressed	12	13.78+/-5.56	0.15925	stable	0.408261	-3.21057	0.633188	<70%	0.738449	<80%
Tissue & Cell	human	Lymph_Node	CD4-positive, alpha-beta memory T cell	ALG10	ALG10	1434	0.019009	TRUE	1.97488e-10	expressed	34	42.74+/-17.26	0.0309893	stable	0.407915	-2.94429	0.820961	<90%	0.912816	<100%
Tissue & Cell	human	Mammary	luminal epithelial cell of mammary gland	ALG10	ALG10	5378	0.018965	TRUE	1.7458e-10	expressed	192	159.96+/-64.63	0.0342937	stable	0.405594	-3.34707	0.519651	<60%	0.571645	<60%
Tissue & Cell	human	Salivary_Gland	duct epithelial cell	ALG10	ALG10	1693	0.0189625	TRUE	2.19194e-11	expressed	68	50.35+/-20.34	0.000744588	stable	0.405467	-3.07862	0.716157	<80%	0.850248	<90%
Tissue & Cell	human	Salivary_Gland	macrophage	ALG10	ALG10	1761	0.0187974	TRUE	1.23804e-11	expressed	51	51.95+/-21.02	0.837834	stable	0.396718	-3.18589	0.646288	<70%	0.765402	<80%
Tissue & Cell	human	Fat	mesenchymal stem cell	ALG10	ALG10	1311	0.0187366	TRUE	5.88388e-10	expressed	64	38.56+/-15.61	3.32299e-07	unstable	0.39348	-3.37363	0.497817	<50%	0.536441	<60%
Tissue & Cell	human	Eye	microglial cell	ALG10	ALG10	209	0.0185374	TRUE	1.79907e-05	expressed	8	6.09+/-2.47	0.00200518	stable	0.382792	-3.05711	0.733624	<80%	0.863449	<90%
Tissue & Cell	human	Prostate	endothelial cell	ALG10	ALG10	585	0.0182402	TRUE	2.32008e-07	expressed	17	16.79+/-6.83	0.887654	stable	0.366631	-3.11535	0.689956	<70%	0.825908	<90%
Tissue & Cell	human	Salivary_Gland	monocyte	ALG10	ALG10	426	0.0182122	TRUE	1.13098e-06	expressed	13	12.21+/-4.97	0.472711	stable	0.365093	-3.16298	0.663755	<70%	0.788091	<80%
Tissue & Cell	human	Muscle	endothelial cell of vascular tree	ALG10	ALG10	3602	0.018155	TRUE	3.71176e-12	expressed	86	102.92+/-41.88	0.0789908	stable	0.36195	-3.19047	0.641921	<70%	0.762376	<80%
Tissue & Cell	human	Spleen	CD4-positive, alpha-beta memory T cell	ALG10	ALG10	1771	0.0181162	TRUE	1.53444e-11	expressed	37	50.5+/-20.56	0.00692455	stable	0.35981	-3.13031	0.68559	<70%	0.814356	<90%
Tissue & Cell	human	Bladder	smooth muscle cell	ALG10	ALG10	227	0.0181061	TRUE	1.60786e-05	expressed	8	6.47+/-2.63	0.0149663	stable	0.359249	-3.36699	0.50655	<60%	0.544967	<60%
Tissue & Cell	human	Prostate	fibroblast	ALG10	ALG10	223	0.0180915	TRUE	1.72958e-05	expressed	5	6.35+/-2.59	0.0265712	stable	0.358441	-3.22289	0.624454	<70%	0.72511	<80%
Tissue & Cell	human	Lymph_Node	naive B cell	ALG10	ALG10	1335	0.0180003	TRUE	6.85667e-10	expressed	24	37.85+/-15.42	0.000539094	stable	0.35339	-3.01955	0.755459	<80%	0.882426	<90%
Tissue & Cell	human	Vasculature	fibroblast	ALG10	ALG10	5867	0.0178859	TRUE	5.05939e-10	expressed	286	165.35+/-67.45	7.99439e-08	unstable	0.347011	-3.4385	0.449782	<50%	0.442382	<50%
Tissue & Cell	human	Lymph_Node	naive thymus-derived CD4-positive, alpha-beta T cell	ALG10	ALG10	1499	0.0175334	TRUE	2.31042e-10	expressed	30	41.48+/-16.98	0.00565856	stable	0.32711	-2.96798	0.79476	<80%	0.904703	<100%
Tissue & Cell	human	Thymus	DN3 thymocyte	ALG10	ALG10	1788	0.0175199	TRUE	1.72906e-11	expressed	42	49.44+/-20.24	0.107454	stable	0.326338	-3.23171	0.615721	<70%	0.713559	<80%
Tissue & Cell	human	Fat	macrophage	ALG10	ALG10	2807	0.0172843	TRUE	2.57059e-15	expressed	105	76.66+/-31.45	0.000521271	stable	0.312799	-3.30636	0.554585	<60%	0.627063	<70%
Tissue & Cell	human	Mammary	basal cell	ALG10	ALG10	476	0.0172724	TRUE	1.05031e-06	expressed	8	12.99+/-5.33	0.000355936	stable	0.312113	-3.24766	0.598253	<60%	0.694857	<70%
Tissue & Cell	human	Spleen	naive thymus-derived CD8-positive, alpha-beta T cell	ALG10	ALG10	610	0.0171602	TRUE	3.12041e-07	expressed	13	16.55+/-6.8	0.0266176	stable	0.305596	-3.11233	0.69869	<70%	0.827833	<90%
Tissue & Cell	human	Lung	club cell	ALG10	ALG10	1038	0.0171442	TRUE	1.00779e-08	expressed	26	28.14+/-11.56	0.406486	stable	0.304659	-3.09863	0.707424	<80%	0.837184	<90%
Tissue & Cell	human	Spleen	CD8-positive, alpha-beta memory T cell	ALG10	ALG10	4301	0.017029	TRUE	6.55968e-11	expressed	83	115.88+/-47.66	0.00491127	stable	0.297922	-3.21571	0.628821	<70%	0.732811	<80%
Tissue & Cell	human	Fat	fibroblast	ALG10	ALG10	8459	0.0168153	TRUE	5.16077e-09	expressed	290	225.29+/-92.86	0.00456198	stable	0.285292	-3.42642	0.458515	<50%	0.457371	<50%
Tissue & Cell	human	Prostate	club cell	ALG10	ALG10	1078	0.0167874	TRUE	8.94764e-09	expressed	35	28.67+/-11.82	0.0233333	stable	0.283629	-3.27907	0.580786	<60%	0.657591	<70%
Tissue & Cell	human	Vasculature	macrophage	ALG10	ALG10	3301	0.0167475	TRUE	1.3872e-12	expressed	131	87.59+/-36.13	2.17162e-05	stable	0.281253	-3.28396	0.572052	<60%	0.651815	<70%
Tissue & Cell	human	Lymph_Node	CD8-positive, alpha-beta memory T cell	ALG10	ALG10	864	0.0167106	TRUE	4.80238e-08	expressed	15	22.88+/-9.44	0.00105925	stable	0.279047	-3.105	0.703057	<80%	0.832508	<90%
Tissue & Cell	human	Tongue	fibroblast	ALG10	ALG10	251	0.0166916	TRUE	2.17631e-05	expressed	7	6.64+/-2.74	0.553693	stable	0.277906	-3.11411	0.694323	<70%	0.826458	<90%
Tissue & Cell	human	Large_Intestine	fibroblast	ALG10	ALG10	953	0.0166641	TRUE	2.47128e-08	expressed	21	25.17+/-10.39	0.0806778	stable	0.276256	-3.13958	0.672489	<70%	0.807756	<90%
Tissue & Cell	human	Pancreas	pancreatic ductal cell	ALG10	ALG10	2431	0.0164924	TRUE	2.35342e-16	expressed	112	63.61+/-26.3	5.13393e-08	unstable	0.265902	-3.4231	0.462882	<50%	0.462871	<50%
Tissue & Cell	human	Trachea	ciliated cell	ALG10	ALG10	317	0.0163913	TRUE	1.00849e-05	expressed	15	8.25+/-3.41	1.61232e-08	unstable	0.259752	-3.28388	0.576419	<60%	0.651953	<70%
Tissue & Cell	human	Trachea	basal cell	ALG10	ALG10	4198	0.0163361	TRUE	7.30263e-11	expressed	141	108.89+/-45.1	0.00389594	stable	0.256376	-3.48278	0.423581	<50%	0.377888	<40%
Tissue & Cell	human	Trachea	connective tissue cell	ALG10	ALG10	249	0.0163165	TRUE	2.72614e-05	expressed	7	6.45+/-2.67	0.358221	stable	0.255175	-3.24432	0.60262	<70%	0.698295	<70%
Tissue & Cell	human	Bladder	myofibroblast cell	ALG10	ALG10	1989	0.0162772	TRUE	3.57512e-12	expressed	49	51.42+/-21.31	0.608416	stable	0.252765	-3.34586	0.524017	<60%	0.573295	<60%
Tissue & Cell	human	Bladder	bladder urothelial cell	ALG10	ALG10	2873	0.0161219	TRUE	1.85296e-14	expressed	139	73.63+/-30.57	4.43479e-09	unstable	0.24318	-3.46125	0.436681	<50%	0.406491	<50%
Tissue & Cell	human	Tongue	basal cell	ALG10	ALG10	6281	0.0160466	TRUE	1.95333e-09	expressed	286	160.28+/-66.6	3.40854e-08	unstable	0.238496	-3.31265	0.541485	<60%	0.620737	<70%
Tissue & Cell	human	Blood	CD4-positive, alpha-beta T cell	ALG10	ALG10	2863	0.0159999	TRUE	1.64994e-14	expressed	58	72.86+/-30.29	0.035946	stable	0.235586	-3.24239	0.611354	<70%	0.700908	<80%
Tissue & Cell	human	Thymus	T follicular helper cell	ALG10	ALG10	398	0.0159703	TRUE	4.77775e-06	expressed	8	10.11+/-4.21	0.032225	stable	0.23373	-3.29533	0.563319	<60%	0.641089	<70%
Tissue & Cell	human	Prostate	macrophage	ALG10	ALG10	317	0.0158909	TRUE	1.32224e-05	expressed	9	8.02+/-3.34	0.192392	stable	0.228745	-3.3831	0.489083	<50%	0.52104	<60%
Tissue & Cell	human	Thymus	naive regulatory T cell	ALG10	ALG10	761	0.0158381	TRUE	1.75953e-07	expressed	13	19.19+/-7.99	0.00201179	stable	0.225422	-3.39677	0.475983	<50%	0.502063	<60%
Tissue & Cell	human	Lymph_Node	classical monocyte	ALG10	ALG10	246	0.015391	TRUE	4.74254e-05	expressed	6	6.04+/-2.53	0.938074	stable	0.196782	-3.37429	0.49345	<50%	0.534791	<60%
Tissue & Cell	human	Bone_Marrow	monocyte	ALG10	ALG10	1389	0.0153771	TRUE	1.8111e-09	expressed	39	34.1+/-14.27	0.130982	stable	0.195882	-3.31711	0.537118	<60%	0.613999	<70%
Tissue & Cell	human	Salivary_Gland	endothelial cell	ALG10	ALG10	323	0.0153651	TRUE	1.64925e-05	expressed	12	7.92+/-3.32	1.63467e-05	stable	0.195097	-3.33756	0.528384	<60%	0.585534	<60%
Tissue & Cell	human	Kidney	CD8-positive, alpha-beta T cell	ALG10	ALG10	241	0.0153562	TRUE	5.22484e-05	expressed	5	5.91+/-2.47	0.107965	stable	0.194518	-2.96361	0.803493	<90%	0.906078	<100%
Tissue & Cell	human	Fat	myofibroblast cell	ALG10	ALG10	982	0.0153522	TRUE	4.14239e-08	expressed	23	24.07+/-10.08	0.632097	stable	0.19426	-3.44797	0.445415	<50%	0.426705	<50%
Tissue & Cell	human	Lung	type II pneumocyte	ALG10	ALG10	9146	0.0150618	TRUE	1.87358e-08	expressed	396	220.32+/-92.56	3.12684e-08	unstable	0.17516	-3.68239	0.327511	<40%	0.145215	<20%
Tissue & Cell	human	Bone_Marrow	CD4-positive, alpha-beta T cell	ALG10	ALG10	2025	0.0150463	TRUE	4.63437e-12	expressed	39	48.73+/-20.48	0.0415232	stable	0.174132	-3.31093	0.550218	<60%	0.622112	<70%
Tissue & Cell	human	Blood	CD8-positive, alpha-beta T cell	ALG10	ALG10	1322	0.0149974	TRUE	3.86206e-09	expressed	26	31.72+/-13.34	0.063343	stable	0.170879	-3.35689	0.515284	<60%	0.558581	<60%
Tissue & Cell	human	Lymph_Node	macrophage	ALG10	ALG10	1148	0.0149651	TRUE	1.49171e-08	expressed	38	27.49+/-11.56	0.00047943	stable	0.168719	-3.56837	0.384279	<40%	0.259351	<30%
Tissue & Cell	human	Thymus	DN1 thymic pro-T cell	ALG10	ALG10	985	0.0149399	TRUE	5.20959e-08	expressed	21	23.55+/-9.91	0.251611	stable	0.167035	-3.43307	0.454148	<50%	0.450358	<50%
Tissue & Cell	human	Blood	plasma cell	ALG10	ALG10	488	0.0149158	TRUE	3.42789e-06	expressed	15	11.65+/-4.9	0.00528653	stable	0.165421	-3.75498	0.292576	<30%	0.0919967	<10%
Tissue & Cell	human	Pancreas	myeloid cell	ALG10	ALG10	1862	0.0146594	TRUE	4.03695e-11	expressed	53	43.76+/-18.48	0.0329806	stable	0.148081	-3.5808	0.375546	<40%	0.245325	<30%
Tissue & Cell	human	Bone_Marrow	memory B cell	ALG10	ALG10	310	0.0146592	TRUE	2.97927e-05	expressed	6	7.29+/-3.08	0.0697451	stable	0.148072	-3.38995	0.484716	<50%	0.510589	<60%
Tissue & Cell	human	Blood	classical monocyte	ALG10	ALG10	7211	0.0144089	TRUE	1.0714e-08	expressed	167	166.86+/-70.66	0.992976	stable	0.130844	-3.63021	0.358079	<40%	0.191557	<20%
Tissue & Cell	human	Heart	cardiac muscle cell	ALG10	ALG10	7205	0.0144011	TRUE	1.07273e-08	expressed	308	166.64+/-70.58	1.31069e-08	unstable	0.130306	-3.95936	0.231441	<30%	0.0127888	<10%
Tissue & Cell	human	Thymus	macrophage	ALG10	ALG10	461	0.0143519	TRUE	6.43528e-06	expressed	15	10.63+/-4.5	0.000247934	stable	0.126885	-3.60017	0.371179	<40%	0.22401	<30%
Tissue & Cell	human	Pancreas	endothelial cell	ALG10	ALG10	2100	0.0143504	TRUE	2.55661e-12	expressed	46	48.42+/-20.52	0.595507	stable	0.126778	-3.55218	0.39738	<40%	0.280116	<30%
Tissue & Cell	human	Lung	macrophage	ALG10	ALG10	12160	0.0143449	TRUE	7.29509e-08	expressed	392	280.25+/-118.78	0.00033966	stable	0.126393	-3.63132	0.353712	<40%	0.190457	<20%
Tissue & Cell	human	Liver	monocyte	ALG10	ALG10	612	0.0141013	TRUE	1.82109e-06	expressed	11	13.89+/-5.9	0.0365001	stable	0.109267	-3.2598	0.593886	<60%	0.680143	<70%
Tissue & Cell	human	Heart	fibroblast of cardiac tissue	ALG10	ALG10	250	0.0136582	TRUE	0.000131082	expressed	4	5.51+/-2.36	0.00810523	stable	0.0773445	-3.37317	0.502183	<60%	0.537129	<60%
Tissue & Cell	human	Muscle	mesenchymal stem cell	ALG10	ALG10	14148	0.013335	TRUE	2.20213e-07	expressed	293	305.28+/-131.14	0.672341	stable	0.0533955	-3.54051	0.401747	<50%	0.295792	<30%
Tissue & Cell	human	Prostate	smooth muscle cell	ALG10	ALG10	285	0.013153	TRUE	0.000113864	expressed	6	6.07+/-2.62	0.897951	stable	0.0396501	-3.67274	0.331878	<40%	0.154428	<20%
Tissue & Cell	human	Lymph_Node	effector CD8-positive, alpha-beta T cell	ALG10	ALG10	5860	0.0126834	TRUE	1.25691e-08	expressed	83	120.89+/-52.42	0.00348178	stable	0.00329873	-3.41648	0.467249	<50%	0.47236	<50%
Tissue & Cell	human	Lymph_Node	innate lymphoid cell	ALG10	ALG10	2420	0.0125339	TRUE	5.36669e-15	expressed	34	49.39+/-21.47	0.00369443	stable	-0.00856288	-3.24242	0.606987	<70%	0.700908	<80%
Tissue & Cell	human	Blood	monocyte	ALG10	ALG10	8972	0.012479	TRUE	1.11351e-07	expressed	176	182.41+/-79.35	0.715186	stable	-0.0129526	-3.69701	0.31441	<40%	0.135314	<20%
Tissue & Cell	human	Small_Intestine	plasma cell	ALG10	ALG10	303	0.0124741	TRUE	0.000149968	expressed	12	6.16+/-2.68	3.20496e-09	unstable	-0.0133446	-2.97747	0.786026	<80%	0.901128	<100%
Tissue & Cell	human	Vasculature	endothelial cell	ALG10	ALG10	1564	0.0122868	TRUE	3.95279e-09	expressed	39	31.36+/-13.68	0.018718	stable	-0.0284717	-3.53309	0.406114	<50%	0.306106	<40%
Tissue & Cell	human	Trachea	fibroblast	ALG10	ALG10	1239	0.012275	TRUE	5.34724e-08	expressed	33	24.82+/-10.83	0.00247556	stable	-0.0294304	-3.73165	0.296943	<30%	0.110699	<20%
Tissue & Cell	human	Salivary_Gland	plasma cell	ALG10	ALG10	345	0.0122718	TRUE	0.000105128	expressed	10	6.91+/-3.02	0.00013891	stable	-0.0296955	-3.18431	0.655022	<70%	0.766639	<80%
Tissue & Cell	human	Bladder	fibroblast	ALG10	ALG10	4927	0.0121808	TRUE	5.71852e-09	expressed	106	98.03+/-42.85	0.403995	stable	-0.0371388	-3.61339	0.366812	<40%	0.209433	<30%
Tissue & Cell	human	Thymus	B cell	ALG10	ALG10	1919	0.0120429	TRUE	1.56824e-10	expressed	24	37.8+/-16.56	0.00107553	stable	-0.0485197	-3.3952	0.480349	<50%	0.503988	<60%
Tissue & Cell	human	Lung	vein endothelial cell	ALG10	ALG10	508	0.0118598	TRUE	2.68325e-05	expressed	8	9.87+/-4.34	0.0621609	stable	-0.0638429	-3.4563	0.441048	<50%	0.413504	<50%
Tissue & Cell	human	Bladder	macrophage	ALG10	ALG10	4876	0.0117429	TRUE	7.82611e-09	expressed	95	93.9+/-41.34	0.904161	stable	-0.07375	-3.57944	0.379913	<40%	0.2467	<30%
Tissue & Cell	human	Thymus	naive B cell	ALG10	ALG10	874	0.0116993	TRUE	1.4297e-06	expressed	10	16.78+/-7.39	0.000439581	stable	-0.0774701	-3.33171	0.532751	<60%	0.593234	<60%
Tissue & Cell	human	Muscle	macrophage	ALG10	ALG10	1989	0.0116849	TRUE	9.50468e-11	expressed	34	38.14+/-16.81	0.272845	stable	-0.0787006	-3.48346	0.419214	<50%	0.3772	<40%
Tissue & Cell	human	Vasculature	pericyte cell	ALG10	ALG10	1193	0.0115419	TRUE	1.48234e-07	expressed	34	22.62+/-9.99	4.19411e-05	stable	-0.0910128	-3.85799	0.266376	<30%	0.0372662	<10%
Tissue & Cell	human	Trachea	endothelial cell	ALG10	ALG10	257	0.0114316	TRUE	0.00066024	expressed	6	4.83+/-2.14	0.0211695	stable	-0.100615	-3.77768	0.28821	<30%	0.0776953	<10%
Tissue & Cell	human	Lymph_Node	T cell	ALG10	ALG10	3848	0.0110996	TRUE	1.23518e-09	expressed	46	70.49+/-31.39	0.00189216	stable	-0.130085	-3.5101	0.41048	<50%	0.338559	<40%
Tissue & Cell	human	Spleen	classical monocyte	ALG10	ALG10	4443	0.0110979	TRUE	6.46543e-09	expressed	89	81.38+/-36.24	0.346654	stable	-0.130243	-3.85827	0.262009	<30%	0.0372662	<10%
Tissue & Cell	human	Lung	fibroblast	ALG10	ALG10	336	0.0109129	TRUE	0.000394634	expressed	5	6.06+/-2.71	0.0871619	stable	-0.147057	-3.04023	0.746725	<80%	0.872662	<90%
Tissue & Cell	human	Uterus	fibroblast	ALG10	ALG10	3014	0.0108472	TRUE	8.42345e-12	expressed	77	54.1+/-24.2	0.000321076	stable	-0.153093	-3.92841	0.240175	<30%	0.0171892	<10%
Tissue & Cell	human	Heart	cardiac endothelial cell	ALG10	ALG10	2665	0.010804	TRUE	1.6555e-15	expressed	38	47.67+/-21.34	0.0510017	stable	-0.15708	-3.68447	0.323144	<40%	0.143977	<20%
Tissue & Cell	human	Large_Intestine	transit amplifying cell of large intestine	ALG10	ALG10	208	0.0105204	TRUE	0.00307883	expressed	6	3.63+/-1.64	1.88067e-06	unstable	-0.183682	-3.94074	0.235808	<30%	0.015264	<10%
Tissue & Cell	human	Vasculature	smooth muscle cell	ALG10	ALG10	3075	0.0102565	TRUE	3.30491e-11	expressed	81	52.54+/-23.78	2.2857e-05	stable	-0.209085	-4.01579	0.200873	<30%	0.00660066	<10%
Tissue & Cell	human	Muscle	capillary endothelial cell	ALG10	ALG10	2015	0.0102527	TRUE	3.20264e-10	expressed	30	34.42+/-15.58	0.20846	stable	-0.209456	-3.4738	0.427948	<50%	0.390539	<40%
Tissue & Cell	human	Skin	CD4-positive, alpha-beta memory T cell	ALG10	ALG10	339	0.0102413	TRUE	0.000763804	expressed	3	5.78+/-2.62	9.21909e-05	stable	-0.210569	-3.62513	0.362445	<40%	0.197332	<20%
Tissue & Cell	human	Eye	corneal epithelial cell	ALG10	ALG10	1488	0.0100844	TRUE	7.39563e-08	expressed	50	25.05+/-11.38	2.92301e-09	unstable	-0.226013	-4.22662	0.148472	<20%	0.000687569	<10%
Tissue & Cell	human	Pancreas	pancreatic stellate cell	ALG10	ALG10	393	0.0100546	TRUE	0.000525344	expressed	10	6.6+/-3	4.39105e-05	stable	-0.228972	-4.00068	0.20524	<30%	0.00770077	<10%
Tissue & Cell	human	Bone_Marrow	CD8-positive, alpha-beta T cell	ALG10	ALG10	1147	0.00984877	TRUE	1.4107e-06	expressed	12	18.91+/-8.64	0.00152179	stable	-0.249652	-3.56092	0.388646	<40%	0.269252	<30%
Tissue & Cell	human	Muscle	tendon cell	ALG10	ALG10	234	0.00980358	TRUE	0.00441754	expressed	4	3.84+/-1.76	0.68715	stable	-0.254252	-3.80636	0.283843	<30%	0.0600935	<10%
Tissue & Cell	human	Bladder	b cell	ALG10	ALG10	251	0.00973038	TRUE	0.00384001	expressed	4	4.1+/-1.87	0.817387	stable	-0.261746	-3.70953	0.310044	<40%	0.126513	<20%
Tissue & Cell	human	Bone_Marrow	macrophage	ALG10	ALG10	265	0.00952851	TRUE	0.00405548	expressed	4	4.25+/-1.95	0.57027	stable	-0.28271	-3.88215	0.244541	<30%	0.0309406	<10%
Tissue & Cell	human	Salivary_Gland	acinar cell of salivary gland	ALG10	ALG10	10147	0.00952101	TRUE	4.14019e-06	expressed	328	162.47+/-74.72	2.45368e-09	unstable	-0.283497	-3.35922	0.510917	<60%	0.555418	<60%
Tissue & Cell	human	Lung	dendritic cell	ALG10	ALG10	316	0.00943039	TRUE	0.00252487	expressed	6	5.02+/-2.31	0.0657668	stable	-0.293062	-3.87692	0.248908	<30%	0.0321782	<10%
Tissue & Cell	human	Small_Intestine	enterocyte	ALG10	ALG10	942	0.00938966	TRUE	1.23e-05	expressed	21	14.9+/-6.87	0.000603916	stable	-0.29739	-3.31106	0.545852	<60%	0.621975	<70%
Tissue & Cell	human	Small_Intestine	small intestine goblet cell	ALG10	ALG10	300	0.00937794	TRUE	0.00322001	expressed	4	4.74+/-2.19	0.136482	stable	-0.298639	-3.26321	0.585153	<60%	0.67588	<70%
Tissue & Cell	human	Muscle	skeletal muscle satellite stem cell	ALG10	ALG10	4831	0.00936007	TRUE	1.19385e-07	expressed	58	76.21+/-35.18	0.0278263	stable	-0.300546	-3.84654	0.275109	<30%	0.0429043	<10%
Tissue & Cell	human	Small_Intestine	CD8-positive, alpha-beta T cell	ALG10	ALG10	2323	0.00933496	TRUE	4.6484e-12	expressed	26	36.56+/-16.89	0.0095536	stable	-0.303233	-3.72261	0.30131	<40%	0.116612	<20%
Tissue & Cell	human	Liver	hepatocyte	ALG10	ALG10	1558	0.00930551	TRUE	1.21518e-07	expressed	23	24.45+/-11.3	0.562081	stable	-0.306392	-3.17626	0.659389	<70%	0.774615	<80%
Tissue & Cell	human	Skin	endothelial cell	ALG10	ALG10	1309	0.0092792	TRUE	9.28706e-07	expressed	25	20.5+/-9.48	0.0415906	stable	-0.309223	-4.1819	0.157205	<20%	0.000962596	<10%
Tissue & Cell	human	Prostate	epithelial cell	ALG10	ALG10	6848	0.00915236	TRUE	1.50769e-06	expressed	99	105.95+/-49.15	0.52436	stable	-0.322987	-3.98528	0.222707	<30%	0.00948845	<10%
Tissue & Cell	human	Bone_Marrow	plasma cell	ALG10	ALG10	825	0.00909356	TRUE	4.62506e-05	expressed	25	12.69+/-5.9	6.66868e-09	unstable	-0.329433	-3.50378	0.414847	<50%	0.347497	<40%
Tissue & Cell	human	Small_Intestine	enterocyte of epithelium of small intestine	ALG10	ALG10	1100	0.008953	TRUE	7.45642e-06	expressed	19	16.7+/-7.78	0.190479	stable	-0.345011	-3.30246	0.558952	<60%	0.632426	<70%
Tissue & Cell	human	Thymus	monocyte	ALG10	ALG10	434	0.00891972	TRUE	0.00151473	expressed	6	6.57+/-3.06	0.406568	stable	-0.348735	-3.99545	0.209607	<30%	0.00811331	<10%
Tissue & Cell	human	Lung	type I pneumocyte	ALG10	ALG10	211	0.00857838	TRUE	0.0240296	unpredictable	3	3.09+/-1.45	0.786222	stable	-0.387754	-3.98214	0.227074	<30%	0.0100385	<10%
Tissue & Cell	human	Prostate	T cell	ALG10	ALG10	586	0.00839964	TRUE	0.000935379	expressed	5	8.42+/-3.98	0.00081874	stable	-0.40881	-3.64724	0.349345	<40%	0.17698	<20%
Tissue & Cell	human	Large_Intestine	monocyte	ALG10	ALG10	543	0.00833962	TRUE	0.00147097	expressed	5	7.75+/-3.67	0.00261685	stable	-0.415981	-3.66117	0.336245	<40%	0.165292	<20%
Tissue & Cell	human	Bladder	plasma cell	ALG10	ALG10	1141	0.00829012	TRUE	1.81897e-05	expressed	21	16.21+/-7.69	0.00984732	stable	-0.421935	-3.55223	0.393013	<40%	0.279978	<30%
Tissue & Cell	human	Mammary	fibroblast of breast	ALG10	ALG10	2066	0.00816047	TRUE	4.64629e-09	expressed	24	28.96+/-13.79	0.114794	stable	-0.437698	-4.13259	0.165939	<20%	0.00137514	<10%
Tissue & Cell	human	Small_Intestine	CD4-positive, alpha-beta T cell	ALG10	ALG10	5257	0.00789737	TRUE	3.44114e-06	expressed	46	71.67+/-34.39	0.00271263	stable	-0.470469	-3.82281	0.279476	<30%	0.0529428	<10%
Tissue & Cell	human	Muscle	pericyte cell	ALG10	ALG10	1794	0.00771211	TRUE	3.1344e-07	expressed	22	23.97+/-11.57	0.444253	stable	-0.494207	-4.03939	0.196507	<20%	0.00550055	<10%
Tissue & Cell	human	Liver	macrophage	ALG10	ALG10	1381	0.0076799	TRUE	1.1869e-05	expressed	14	18.39+/-8.88	0.0349051	stable	-0.498392	-3.86348	0.253275	<30%	0.0363036	<10%
Tissue & Cell	human	Small_Intestine	transit amplifying cell of small intestine	ALG10	ALG10	227	0.00759318	TRUE	0.0724885	unpredictable	5	2.99+/-1.45	3.44856e-06	unstable	-0.509748	-3.98716	0.213974	<30%	0.00935094	<10%
Tissue & Cell	human	Large_Intestine	large intestine goblet cell	ALG10	ALG10	385	0.00754364	TRUE	0.0219927	unpredictable	4	5.05+/-2.45	0.0637877	stable	-0.516294	-3.41632	0.471616	<50%	0.472497	<50%
Tissue & Cell	human	Bone_Marrow	neutrophil	ALG10	ALG10	2911	0.00735596	TRUE	9.01219e-10	expressed	27	37.37+/-18.24	0.016914	stable	-0.541488	-3.46734	0.432314	<50%	0.399202	<40%
Tissue & Cell	human	Uterus	endothelial cell	ALG10	ALG10	2077	0.00707508	TRUE	7.6341e-08	expressed	34	25.81+/-12.72	0.00790505	stable	-0.580421	-4.18824	0.152838	<20%	0.000962596	<10%
Tissue & Cell	human	Bladder	t cell	ALG10	ALG10	2626	0.00695699	TRUE	1.37524e-13	expressed	25	32.18+/-15.92	0.0520866	stable	-0.597252	-3.84837	0.270742	<30%	0.0416667	<10%
Tissue & Cell	human	Large_Intestine	enterocyte	ALG10	ALG10	1464	0.0069329	TRUE	5.99857e-05	expressed	29	17.89+/-8.86	1.26333e-05	stable	-0.60072	-3.9869	0.218341	<30%	0.00948845	<10%
Tissue & Cell	human	Lung	adventitial cell	ALG10	ALG10	373	0.00666297	TRUE	0.125572	unpredictable	3	4.41+/-2.21	0.00831656	stable	-0.640433	-4.07581	0.19214	<20%	0.00316282	<10%
Tissue & Cell	human	Liver	endothelial cell	ALG10	ALG10	267	0.00656416	TRUE	0.242231	unpredictable	2	3.12+/-1.57	0.0038186	stable	-0.655374	-4.14925	0.161572	<20%	0.00110011	<10%
Tissue & Cell	human	Tongue	leukocyte	ALG10	ALG10	2109	0.00645847	TRUE	7.0241e-07	expressed	29	24.3+/-12.25	0.0939082	stable	-0.671607	-3.71251	0.305677	<40%	0.125	<20%
Tissue & Cell	human	Eye	conjunctival epithelial cell	ALG10	ALG10	4587	0.00629226	TRUE	0.000389591	expressed	84	51.73+/-26.26	1.63548e-05	stable	-0.697679	-4.35275	0.117904	<20%	0	<0%
Tissue & Cell	human	Lung	non-classical monocyte	ALG10	ALG10	1005	0.00627239	TRUE	0.0194147	unpredictable	8	11.3+/-5.74	0.0158256	stable	-0.700842	-4.08139	0.187773	<20%	0.00316282	<10%
Tissue & Cell	human	Tongue	keratinocyte	ALG10	ALG10	3667	0.0062706	TRUE	3.69522e-05	expressed	98	41.24+/-20.95	7.42152e-11	unstable	-0.701127	-4.46625	0.0917031	<10%	0	<0%
Tissue & Cell	human	Eye	stromal cell	ALG10	ALG10	325	0.00623319	TRUE	0.325014	unpredictable	7	3.64+/-1.85	6.22519e-08	unstable	-0.70711	-3.68516	0.318777	<40%	0.143014	<20%
Tissue & Cell	human	Thymus	vascular associated smooth muscle cell	ALG10	ALG10	2130	0.00619254	TRUE	2.70874e-06	expressed	21	23.71+/-12.08	0.316792	stable	-0.713653	-4.32618	0.126638	<20%	0	<0%
Tissue & Cell	human	Bone_Marrow	mature NK T cell	ALG10	ALG10	678	0.00607979	TRUE	0.158809	unpredictable	5	7.43+/-3.81	0.00828714	stable	-0.732029	-4.09712	0.183406	<20%	0.00261276	<10%
Tissue & Cell	human	Large_Intestine	B cell	ALG10	ALG10	497	0.00603378	TRUE	0.298239	unpredictable	3	5.42+/-2.78	0.000731437	stable	-0.739625	-4.11109	0.170306	<20%	0.00192519	<10%
Tissue & Cell	human	Skin	stromal cell	ALG10	ALG10	2943	0.00578716	TRUE	1.66563e-05	expressed	31	31+/-16.08	0.999431	stable	-0.781357	-4.69465	0.0567686	<10%	0	<0%
Tissue & Cell	human	Thymus	mature NK T cell	ALG10	ALG10	274	0.00575595	TRUE	0.687793	unpredictable	2	2.87+/-1.49	0.0143365	stable	-0.786765	-4.32439	0.135371	<20%	0	<0%
Tissue & Cell	human	Trachea	secretory cell	ALG10	ALG10	253	0.00573062	TRUE	0.721761	unpredictable	5	2.64+/-1.38	1.56254e-07	unstable	-0.791176	-4.43359	0.104803	<20%	0	<0%
Tissue & Cell	human	Trachea	macrophage	ALG10	ALG10	541	0.00569485	TRUE	0.574938	unpredictable	9	5.63+/-2.93	3.66159e-05	stable	-0.797436	-4.46573	0.0960699	<10%	0	<0%
Tissue & Cell	human	Pancreas	pancreatic acinar cell	ALG10	ALG10	5534	0.00564666	TRUE	0.151363	unpredictable	136	57.15+/-29.85	1.16431e-10	unstable	-0.805935	-3.65809	0.344978	<40%	0.167629	<20%
Tissue & Cell	human	Tongue	vein endothelial cell	ALG10	ALG10	226	0.00553692	TRUE	0.880216	unpredictable	3	2.3+/-1.21	0.0147547	stable	-0.825561	-4.29391	0.144105	<20%	0.000137514	<10%
Tissue & Cell	human	Uterus	macrophage	ALG10	ALG10	344	0.00535696	FALSE	0.980768	unpredictable	4	3.41+/-1.8	0.147082	stable	-0.858603	-4.46511	0.100437	<20%	0	<0%
Tissue & Cell	human	Small_Intestine	B cell	ALG10	ALG10	519	0.00534261	FALSE	0.953799	unpredictable	4	5.13+/-2.72	0.0717256	stable	-0.861284	-4.35511	0.113537	<20%	0	<0%
Tissue & Cell	human	Muscle	T cell	ALG10	ALG10	407	0.00519887	FALSE	0.802143	unpredictable	2	3.94+/-2.1	0.000420561	stable	-0.888557	-3.8617	0.257642	<30%	0.0369912	<10%
Tissue & Cell	human	Bladder	pericyte cell	ALG10	ALG10	708	0.0049635	FALSE	0.362792	unpredictable	6	6.6+/-3.57	0.449952	stable	-0.934888	-4.52395	0.0742358	<10%	0	<0%
Tissue & Cell	human	Small_Intestine	paneth cell of epithelium of small intestine	ALG10	ALG10	647	0.00473588	FALSE	0.210997	unpredictable	7	5.81+/-3.19	0.103793	stable	-0.981832	-4.31681	0.139738	<20%	0	<0%
Tissue & Cell	human	Skin	mature NK T cell	ALG10	ALG10	605	0.00457411	FALSE	0.150442	unpredictable	3	5.29+/-2.93	0.00184075	stable	-1.01659	-4.39522	0.10917	<20%	0	<0%
Tissue & Cell	human	Large_Intestine	CD8-positive, alpha-beta T cell	ALG10	ALG10	2147	0.00428238	FALSE	3.66424e-07	unexpressed	10	17.86+/-10.07	0.00188682	stable	-1.08249	-4.32588	0.131004	<20%	0	<0%
Tissue & Cell	human	Large_Intestine	plasma cell	ALG10	ALG10	330	0.0042751	FALSE	0.213243	unpredictable	4	2.74+/-1.55	0.00132997	stable	-1.08419	-4.09819	0.179039	<20%	0.00247525	<10%
Tissue & Cell	human	Large_Intestine	CD4-positive, alpha-beta T cell	ALG10	ALG10	2872	0.00394439	FALSE	3.23246e-09	unexpressed	11	22.46+/-12.97	0.000626634	stable	-1.16471	-4.34331	0.122271	<20%	0	<0%
Tissue & Cell	human	Large_Intestine	enterocyte of epithelium of large intestine	ALG10	ALG10	2764	0.00385853	FALSE	1.95401e-10	unexpressed	18	21.27+/-12.36	0.239797	stable	-1.18671	-4.101	0.174672	<20%	0.00233773	<10%
Tissue & Cell	human	Trachea	CD8-positive, alpha-beta T cell	ALG10	ALG10	464	0.00375127	FALSE	0.0375156	unpredictable	2	3.5+/-2.05	0.00320739	stable	-1.2149	-4.68337	0.0611354	<10%	0	<0%
Tissue & Cell	human	Large_Intestine	paneth cell of epithelium of large intestine	ALG10	ALG10	888	0.00373665	FALSE	0.00249179	unexpressed	6	6.67+/-3.92	0.439902	stable	-1.21881	-4.48918	0.0829694	<10%	0	<0%
Tissue & Cell	human	Kidney	kidney epithelial cell	ALG10	ALG10	8331	0.00366627	FALSE	0.00033166	unexpressed	51	61.74+/-36.43	0.191657	stable	-1.23782	-4.98701	0.0393013	<10%	0	<0%
Tissue & Cell	human	Lung	classical monocyte	ALG10	ALG10	1487	0.00350643	FALSE	1.74453e-05	unexpressed	6	10.67+/-6.38	0.0031533	stable	-1.2824	-4.47146	0.0873362	<10%	0	<0%
Tissue & Cell	human	Mammary	macrophage	ALG10	ALG10	219	0.00309982	FALSE	0.0717357	unpredictable	1	1.44+/-0.89	0.0353197	stable	-1.40566	-4.67616	0.0655022	<10%	0	<0%
Tissue & Cell	human	Mammary	T cell	ALG10	ALG10	2324	0.00279007	FALSE	5.81872e-11	unexpressed	6	14.22+/-9.11	0.000511405	stable	-1.51093	-4.49506	0.0786026	<10%	0	<0%
Tissue & Cell	human	Skin	macrophage	ALG10	ALG10	846	0.00264831	FALSE	0.000226224	unexpressed	3	5+/-3.25	0.0106562	stable	-1.56308	-4.83975	0.0436681	<10%	0	<0%
Tissue & Cell	human	Bladder	mast cell	ALG10	ALG10	991	0.00258067	FALSE	6.87963e-05	unexpressed	3	5.76+/-3.77	0.0032122	stable	-1.58895	-4.7102	0.0524017	<10%	0	<0%
Tissue & Cell	human	Skin	CD8-positive, alpha-beta memory T cell	ALG10	ALG10	857	0.00242367	FALSE	0.000134294	unexpressed	2	4.78+/-3.19	0.000724141	stable	-1.65172	-5.02241	0.0349345	<10%	0	<0%
Tissue & Cell	human	Kidney	B cell	ALG10	ALG10	341	0.00223854	FALSE	0.00663631	unpredictable	1	1.81+/-1.24	0.00719396	stable	-1.73118	-4.72951	0.0480349	<10%	0	<0%
Tissue & Cell	human	Skin	muscle cell	ALG10	ALG10	437	0.00205439	FALSE	0.00204609	unexpressed	1	2.2+/-1.54	0.00197928	stable	-1.81702	-5.58244	0.0131004	<10%	0	<0%
Tissue & Cell	human	Skin	T cell	ALG10	ALG10	519	0.00203675	FALSE	0.00096686	unexpressed	1	2.6+/-1.83	0.000700922	stable	-1.82565	-5.10638	0.0305677	<10%	0	<0%
Tissue & Cell	human	Salivary_Gland	CD8-positive, alpha-beta T cell	ALG10	ALG10	1979	0.00179851	FALSE	3.21995e-09	unexpressed	4	9.21+/-6.73	0.00202613	stable	-1.95004	-4.6406	0.069869	<10%	0	<0%
Tissue & Cell	human	Skin	mast cell	ALG10	ALG10	645	0.00161568	FALSE	0.000177555	unexpressed	1	2.83+/-2.13	0.000835231	stable	-2.05724	-5.21189	0.0262009	<10%	0	<0%
Tissue & Cell	human	Fat	T cell	ALG10	ALG10	1715	0.00158821	FALSE	3.75634e-08	unexpressed	3	7.45+/-5.65	0.0017461	stable	-2.07439	-5.36808	0.0174672	<10%	0	<0%
Tissue & Cell	human	Lung	basophil	ALG10	ALG10	686	0.00152307	FALSE	0.000111296	unexpressed	2	2.91+/-2.23	0.0758941	stable	-2.11627	-5.22924	0.0218341	<10%	0	<0%
Tissue & Cell	human	Uterus	vascular associated smooth muscle cell	ALG10	ALG10	390	0.00124305	FALSE	0.00104563	unexpressed	1	1.49+/-1.21	0.0765344	stable	-2.31943	-5.85908	0.00436681	<10%	0	<0%
Tissue & Cell	human	Salivary_Gland	T cell	ALG10	ALG10	227	0.000517846	FALSE	0.00310058	unexpressed	1	0.63+/-0.62	0.0120064	stable	-3.19508	-5.78271	0.00873362	<10%	0	<0%
Tissue & Cell	human	Eye	eye photoreceptor cell	ALG10B	ALG10B	891	0.103839	TRUE	9.17036e-14	expressed	108	129.68+/-39.54	0.0206463	stable	1.61028	-1.26767	1	<100%	0.995356	<100%
Tissue & Cell	human	Bone_Marrow	common myeloid progenitor	ALG10B	ALG10B	287	0.101276	TRUE	3.81059e-11	expressed	78	40.82+/-12.52	1.43588e-11	unstable	1.58529	-2.05436	0.921053	<100%	0.771293	<80%
Tissue & Cell	human	Eye	Muller cell	ALG10B	ALG10B	360	0.100922	TRUE	1.48601e-11	expressed	53	51.04+/-15.67	0.573637	stable	1.58179	-1.4219	0.995614	<100%	0.988074	<100%
Tissue & Cell	human	Spleen	endothelial cell	ALG10B	ALG10B	596	0.100588	TRUE	1.30648e-12	expressed	81	84.25+/-25.88	0.571554	stable	1.57848	-1.71959	0.982456	<100%	0.943641	<100%
Tissue & Cell	mouse	Embryonic_kidney	Kidney progenitor cells	Alg10b	ALG10B	232	0.278549	TRUE	1.67042e-13	expressed		79.7+/-16.63			1.48118	-1.03637	0.979747	<100%	0.998945	<100%
Tissue & Cell	human	Prostate	luminal cell of prostate epithelium	ALG10B	ALG10B	1092	0.0885337	TRUE	5.4144e-14	expressed	173	137.22+/-43.4	0.00118148	stable	1.45083	-1.60487	0.991228	<100%	0.969921	<100%
Tissue & Cell	human	Vasculature	capillary endothelial cell	ALG10B	ALG10B	1034	0.0825704	TRUE	1.3147e-13	expressed	179	121.8+/-39.09	1.58875e-06	unstable	1.38109	-1.89483	0.95614	<100%	0.873879	<90%
Tissue & Cell	mouse	Neural_stem_cells_from_subventricular_zone	Unknown	Alg10b	ALG10B	39221	0.258071	TRUE	1.28551e-15	expressed		12667.24+/-2750.92			1.34362	-1.06886	1	<100%	0.998734	<100%
Tissue & Cell	mouse	Epidermal_cells	Myoepithelial cells	Alg10b	ALG10B	641	0.235236	TRUE	4.41449e-15	expressed		191.82+/-43.63			1.31154	-1.38549	0.936709	<100%	0.99029	<100%
Tissue & Cell	human	Lung	lung ciliated cell	ALG10B	ALG10B	602	0.0758661	TRUE	7.51076e-12	expressed	73	65.54+/-21.39	0.125668	stable	1.29641	-1.87482	0.960526	<100%	0.885383	<90%
Tissue & Cell	human	Prostate	fibroblast	ALG10B	ALG10B	223	0.0715748	TRUE	9.57717e-10	expressed	19	22.99+/-7.59	0.0255789	stable	1.23819	-1.84759	0.969298	<100%	0.897942	<90%
Tissue & Cell	mouse	Hindbrain	Neurons	Alg10b	ALG10B	265	0.217278	TRUE	4.53264e-13	expressed		74.2+/-17.52			1.23276	-1.2866	0.959494	<100%	0.994828	<100%
Tissue & Cell	human	Eye	retinal blood vessel endothelial cell	ALG10B	ALG10B	466	0.0703392	TRUE	4.5633e-11	expressed	48	47.28+/-15.65	0.834301	stable	1.22077	-2.0264	0.934211	<100%	0.791346	<80%
Tissue & Cell	human	Lung	vein endothelial cell	ALG10B	ALG10B	508	0.0703245	TRUE	2.98397e-11	expressed	42	51.53+/-17.06	0.0187015	stable	1.22056	-1.67634	0.986842	<100%	0.955251	<100%
Tissue & Cell	human	Salivary_Gland	endothelial cell of lymphatic vessel	ALG10B	ALG10B	320	0.0682345	TRUE	3.04572e-10	expressed	33	31.56+/-10.5	0.535737	stable	1.19039	-1.95015	0.947368	<100%	0.841266	<90%
Tissue & Cell	human	Prostate	endothelial cell	ALG10B	ALG10B	585	0.0677171	TRUE	1.83247e-11	expressed	50	57.28+/-19.09	0.095984	stable	1.18278	-1.80364	0.973684	<100%	0.917678	<100%
Tissue & Cell	mouse	Mouse_embryonic_fibroblasts	Fibroblasts	Alg10b	ALG10B	1064	0.197993	TRUE	4.33691e-16	expressed		275.25+/-67.74			1.13981	-1.45915	0.921519	<100%	0.986069	<100%
Tissue & Cell	human	Thymus	endothelial cell of lymphatic vessel	ALG10B	ALG10B	271	0.063142	TRUE	1.00545e-09	expressed	21	24.85+/-8.39	0.0481102	stable	1.11283	-2.22407	0.864035	<90%	0.619631	<70%
Tissue & Cell	mouse	Hypothalamus	Ependymal cells	Alg10b	ALG10B	528	0.19112	TRUE	4.48801e-14	expressed		132.51+/-33.1			1.10448	-0.47838	1	<100%	0.999894	<100%
Tissue & Cell	human	Bone_Marrow	granulocyte	ALG10B	ALG10B	853	0.0616328	TRUE	3.55071e-12	expressed	124	76.47+/-25.91	5.3724e-08	unstable	1.08864	-2.35877	0.828947	<90%	0.48876	<50%
Tissue & Cell	human	Fat	mesenchymal stem cell	ALG10B	ALG10B	1311	0.06041	TRUE	1.20814e-13	expressed	182	115.34+/-39.21	1.75179e-07	unstable	1.0686	-2.20296	0.872807	<90%	0.641372	<70%
Tissue & Cell	human	Heart	cardiac endothelial cell	ALG10B	ALG10B	2665	0.060366	TRUE	1.53106e-21	expressed	170	234.31+/-79.66	0.00141853	stable	1.06787	-1.96396	0.942982	<100%	0.833879	<90%
Tissue & Cell	human	Lung	lung microvascular endothelial cell	ALG10B	ALG10B	485	0.0599988	TRUE	1.06155e-10	expressed	36	42.4+/-14.43	0.0556345	stable	1.06177	-1.94772	0.951754	<100%	0.842639	<90%
Tissue & Cell	human	Lung	basal cell	ALG10B	ALG10B	2188	0.0590024	TRUE	1.35512e-17	expressed	195	188.29+/-64.26	0.63757	stable	1.04502	-2.11677	0.899123	<90%	0.722533	<80%
Tissue & Cell	mouse	Epidermal_cells	Keratinocytes	Alg10b	ALG10B	1256	0.180534	TRUE	1.77774e-16	expressed		300.04+/-76.72			1.01717	-1.63305	0.865823	<90%	0.965066	<100%
Tissue & Cell	human	Fat	endothelial cell	ALG10B	ALG10B	3748	0.0564555	TRUE	1.69077e-15	expressed	362	309.45+/-106.36	0.03485	stable	1.0009	-2.16094	0.885965	<90%	0.68285	<70%
Tissue & Cell	mouse	Cervical_and_lumbar_spinal_cord	Neurons	Alg10b	ALG10B	240	0.172292	TRUE	2.81108e-12	expressed		55.04+/-14.34			1.00077	-1.02184	0.98481	<100%	0.998945	<100%
Tissue & Cell	human	Thymus	endothelial cell of artery	ALG10B	ALG10B	536	0.0553051	TRUE	1.09935e-10	expressed	39	43.41+/-14.97	0.192308	stable	0.980308	-2.27132	0.855263	<90%	0.570765	<60%
Tissue & Cell	mouse	Hind_limb_muscles	Unknown	Alg10b	ALG10B	242	0.168637	TRUE	3.10756e-12	expressed		54.47+/-14.3			0.979331	-1.81515	0.675	<70%	0.913562	<100%
Tissue & Cell	human	Trachea	ciliated cell	ALG10B	ALG10B	317	0.0548961	TRUE	1.32379e-09	expressed	33	25.49+/-8.8	0.000871704	stable	0.972885	-2.07519	0.907895	<100%	0.755989	<80%
Tissue & Cell	mouse	Cardiac_progenitor_cells	Unknown	Alg10b	ALG10B	256	0.167529	TRUE	2.59166e-12	expressed		57.29+/-15.08			0.972736	-1.65105	0.875	<90%	0.960422	<100%
Tissue & Cell	human	Liver	endothelial cell of hepatic sinusoid	ALG10B	ALG10B	421	0.0546738	TRUE	3.86735e-10	expressed	25	33.73+/-11.65	0.00263412	stable	0.968827	-1.97164	0.938596	<100%	0.830396	<90%
Tissue & Cell	mouse	Embryonic_fibroblasts	Fibroblasts	Alg10b	ALG10B	844	0.167149	TRUE	6.74609e-15	expressed		188.5+/-49.66			0.954987	-1.46168	0.918987	<100%	0.985858	<100%
Tissue & Cell	human	Prostate	club cell	ALG10B	ALG10B	1078	0.053442	TRUE	1.61422e-12	expressed	87	84.53+/-29.31	0.703976	stable	0.946041	-2.1211	0.894737	<90%	0.717995	<80%
Tissue & Cell	human	Muscle	endothelial cell of vascular tree	ALG10B	ALG10B	3602	0.0521281	TRUE	1.5487e-15	expressed	244	275.93+/-96.04	0.143265	stable	0.921148	-2.13571	0.890351	<90%	0.70438	<80%
Tissue & Cell	human	Bone_Marrow	hematopoietic stem cell	ALG10B	ALG10B	617	0.0519609	TRUE	7.8695e-11	expressed	62	47.12+/-16.41	0.000489811	stable	0.917934	-2.37098	0.824561	<90%	0.475989	<50%
Tissue & Cell	human	Muscle	mesenchymal stem cell	ALG10B	ALG10B	14148	0.051572	TRUE	5.891e-12	expressed	1034	1072.93+/-374.05	0.638585	stable	0.910421	-2.18792	0.877193	<90%	0.656042	<70%
Tissue & Cell	human	Heart	fibroblast of cardiac tissue	ALG10B	ALG10B	250	0.050763	TRUE	5.8837e-09	expressed	13	18.68+/-6.53	0.000725528	stable	0.894612	-2.06035	0.916667	<100%	0.767071	<80%
Tissue & Cell	human	Bladder	vein endothelial cell	ALG10B	ALG10B	266	0.0503315	TRUE	4.86599e-09	expressed	26	19.72+/-6.9	0.000468253	stable	0.886074	-2.27853	0.850877	<90%	0.564116	<60%
Tissue & Cell	mouse	Mandible	Unknown	Alg10b	ALG10B	9753	0.15872	TRUE	1.50603e-15	expressed		2081.21+/-558.79			0.885187	-1.39943	0.9625	<100%	0.989868	<100%
Tissue & Cell	human	Thymus	vein endothelial cell	ALG10B	ALG10B	2104	0.0501549	TRUE	1.5617e-16	expressed	162	155.43+/-54.42	0.586411	stable	0.88256	-2.37362	0.815789	<90%	0.473562	<50%
Tissue & Cell	human	Lung	club cell	ALG10B	ALG10B	1038	0.0498576	TRUE	3.48238e-12	expressed	71	76.25+/-26.72	0.378246	stable	0.876614	-2.03111	0.929825	<100%	0.789446	<80%
Tissue & Cell	human	Prostate	myeloid cell	ALG10B	ALG10B	365	0.0490102	TRUE	1.53577e-09	expressed	33	26.39+/-9.27	0.00383227	stable	0.859472	-2.41568	0.789474	<80%	0.43314	<50%
Tissue & Cell	mouse	Mouse_embryonic_fibroblasts	Unknown	Alg10b	ALG10B	3106	0.18535	TRUE	1.79813e-20	expressed		759.11+/-192.06			0.852662	-1.61115	0.9	<90%	0.968971	<100%
Tissue & Cell	human	Bone_Marrow	erythroid progenitor cell	ALG10B	ALG10B	757	0.0485721	TRUE	3.74567e-11	expressed	106	54.26+/-19.09	7.39145e-11	unstable	0.850492	-2.70532	0.644737	<70%	0.188074	<20%
Tissue & Cell	mouse	Lung_endoderm	Unknown	Alg10b	ALG10B	4777	0.152183	TRUE	4.42019e-17	expressed		982.11+/-267.62			0.847367	-1.62231	0.8875	<90%	0.966755	<100%
Tissue & Cell	mouse	Hindbrain	Unknown	Alg10b	ALG10B	26725	0.155711	TRUE	1.71328e-14	expressed		5607.21+/-1515.77			0.845709	-1.50876	0.9375	<100%	0.98343	<100%
Tissue & Cell	human	Trachea	endothelial cell	ALG10B	ALG10B	257	0.0478659	TRUE	7.82637e-09	expressed	19	18.17+/-6.41	0.559257	stable	0.835848	-2.34566	0.837719	<90%	0.501636	<60%
Tissue & Cell	mouse	Whole_heart	Fibroblasts	Alg10b	ALG10B	1179	0.147838	TRUE	1.10623e-15	expressed		236.23+/-65.01			0.831692	-1.391	0.931646	<100%	0.99029	<100%
Tissue & Cell	mouse	CD24__CD45-_neuronal_cells	Unknown	Alg10b	ALG10B	7959	0.149191	TRUE	1.02747e-15	expressed		1607.69+/-441.09			0.825416	-1.24382	0.9875	<100%	0.996095	<100%
Tissue & Cell	human	Pancreas	pancreatic ductal cell	ALG10B	ALG10B	2431	0.0471476	TRUE	8.35934e-20	expressed	301	169.44+/-59.88	2.82302e-09	unstable	0.820725	-2.37272	0.820175	<90%	0.474617	<50%
Tissue & Cell	mouse	Hippocampus	Choroid plexus cells	Alg10b	ALG10B	303	0.143399	TRUE	3.42669e-12	expressed		59.08+/-16.43			0.817212	-1.27676	0.962025	<100%	0.99504	<100%
Tissue & Cell	human	Salivary_Gland	fibroblast	ALG10B	ALG10B	2169	0.0465479	TRUE	9.19942e-17	expressed	186	149.37+/-52.89	0.00477312	stable	0.807925	-2.22556	0.859649	<90%	0.618047	<70%
Tissue & Cell	human	Lung	respiratory goblet cell	ALG10B	ALG10B	762	0.0460812	TRUE	5.13377e-11	expressed	75	51.98+/-18.43	1.33697e-05	stable	0.797849	-2.31219	0.842105	<90%	0.532982	<60%
Tissue & Cell	human	Thymus	memory B cell	ALG10B	ALG10B	1845	0.0460431	TRUE	6.84849e-15	expressed	87	125.76+/-44.6	0.000732739	stable	0.797021	-2.1127	0.903509	<100%	0.726121	<80%
Tissue & Cell	human	Liver	endothelial cell	ALG10B	ALG10B	267	0.0457046	TRUE	9.18239e-09	expressed	13	18.07+/-6.42	0.00169368	stable	0.789642	-2.20868	0.868421	<90%	0.635462	<70%
Tissue & Cell	mouse	Embryonic_kidney	Endothelial cells	Alg10b	ALG10B	847	0.138689	TRUE	2.10345e-14	expressed		160.3+/-45.05			0.783278	-1.61546	0.875949	<90%	0.968127	<100%
Tissue & Cell	mouse	Whole_heart	Pericytes	Alg10b	ALG10B	213	0.136496	TRUE	1.89571e-11	expressed		39.74+/-11.22			0.76788	-1.38855	0.934177	<100%	0.99029	<100%
Tissue & Cell	mouse	Olfactory_bulb	Neuroblasts	Alg10b	ALG10B	473	0.135831	TRUE	6.47832e-13	expressed		87.86+/-24.85			0.762991	-1.22952	0.967089	<100%	0.996412	<100%
Tissue & Cell	mouse	Whole_heart	Cardiomyocytes	Alg10b	ALG10B	9503	0.171651	TRUE	8.47289e-16	expressed		2172.41+/-566.57			0.759315	-0.938788	0.992405	<100%	0.999261	<100%
Tissue & Cell	mouse	Kidney	Unknown	Alg10b	ALG10B	860	0.137532	TRUE	2.00021e-14	expressed		161.54+/-45.52			0.7567	-1.75264	0.775	<80%	0.934881	<100%
Tissue & Cell	human	Fat	fibroblast	ALG10B	ALG10B	8459	0.0440867	TRUE	3.45737e-12	expressed	731	553.51+/-197.56	0.00053503	stable	0.753601	-2.46255	0.77193	<80%	0.382902	<40%
Tissue & Cell	human	Vasculature	fibroblast	ALG10B	ALG10B	5867	0.0439586	TRUE	5.89424e-13	expressed	614	382.85+/-136.71	1.90328e-07	unstable	0.750691	-2.53926	0.758772	<80%	0.311873	<40%
Tissue & Cell	human	Thymus	capillary endothelial cell	ALG10B	ALG10B	1362	0.0438866	TRUE	6.90628e-13	expressed	67	88.74+/-31.69	0.00511473	stable	0.749053	-2.18504	0.881579	<90%	0.658575	<70%
Tissue & Cell	mouse	Embryonic_fibroblasts	Unknown	Alg10b	ALG10B	32533	0.147306	TRUE	3.21891e-14	expressed		6497.57+/-1790.36			0.748744	-1.55702	0.925	<100%	0.977942	<100%
Tissue & Cell	mouse	Cortex	Cajal-Retzius cells	Alg10b	ALG10B	2502	0.135458	TRUE	9.67857e-25	expressed		463.6+/-131.26			0.744606	-1.53356	0.903797	<100%	0.981108	<100%
Tissue & Cell	human	Eye	keratocyte	ALG10B	ALG10B	595	0.0429051	TRUE	3.50761e-10	expressed	43	37.95+/-13.6	0.104349	stable	0.726433	-2.39442	0.802632	<90%	0.451398	<50%
Tissue & Cell	mouse	Embryo	Unknown	Alg10b	ALG10B	33873	0.144796	TRUE	3.7825e-14	expressed		6662.35+/-1846.32			0.726222	-1.73225	0.8	<80%	0.941214	<100%
Tissue & Cell	mouse	Intestinal_epithelium	Goblet cells	Alg10b	ALG10B	227	0.129677	TRUE	2.04601e-11	expressed		40.44+/-11.6			0.716628	-1.49358	0.913924	<100%	0.984169	<100%
Tissue & Cell	mouse	Pancreatic_progenitor_cells	Alpha cells	Alg10b	ALG10B	1197	0.131222	TRUE	2.0298e-15	expressed		215.54+/-61.63			0.715201	-1.74069	0.825316	<90%	0.938364	<100%
Tissue & Cell	mouse	Cortex	Neurons	Alg10b	ALG10B	1732	0.129915	TRUE	2.56598e-17	expressed		309.08+/-88.64			0.711437	-1.05111	0.977215	<100%	0.998839	<100%
Tissue & Cell	mouse	Muscle_satellite_cells	Unknown	Alg10b	ALG10B	5485	0.142397	TRUE	1.90557e-16	expressed		1062.85+/-296.17			0.711367	-1.75368	0.7625	<80%	0.934459	<100%
Tissue & Cell	human	Salivary_Gland	basal cell	ALG10B	ALG10B	922	0.0420752	TRUE	2.68533e-11	expressed	96	57.74+/-20.75	4.9433e-08	unstable	0.706901	-2.55163	0.754386	<80%	0.301214	<40%
Tissue & Cell	human	Salivary_Gland	adventitial cell	ALG10B	ALG10B	442	0.0419955	TRUE	1.82725e-09	expressed	39	27.63+/-9.93	3.90817e-05	stable	0.705005	-2.40725	0.798246	<80%	0.439789	<50%
Tissue & Cell	human	Trachea	connective tissue cell	ALG10B	ALG10B	249	0.0418981	TRUE	2.19344e-08	expressed	12	15.53+/-5.58	0.00890617	stable	0.702683	-2.30126	0.846491	<90%	0.542902	<60%
Tissue & Cell	mouse	Cortical_cells	Unknown	Alg10b	ALG10B	16967	0.130317	TRUE	2.28028e-14	expressed		3036.26+/-869.94			0.696797	-1.68303	0.825	<90%	0.954195	<100%
Tissue & Cell	mouse	Testis	Unknown	Alg10b	ALG10B	25531	0.141243	TRUE	2.92657e-14	expressed		4911.35+/-1372.19			0.696244	-1.65879	0.85	<90%	0.958628	<100%
Tissue & Cell	human	Salivary_Gland	endothelial cell	ALG10B	ALG10B	323	0.0412067	TRUE	8.48829e-09	expressed	21	19.83+/-7.15	0.463298	stable	0.686043	-2.35105	0.833333	<90%	0.496042	<50%
Tissue & Cell	human	Thymus	naive B cell	ALG10B	ALG10B	874	0.0411694	TRUE	4.53371e-11	expressed	34	53.62+/-19.33	0.00015374	stable	0.685138	-2.07354	0.912281	<100%	0.757361	<80%
Tissue & Cell	mouse	Cortex	Interneurons	Alg10b	ALG10B	414	0.123436	TRUE	2.22127e-12	expressed		70.54+/-20.54			0.667304	-1.34091	0.949367	<100%	0.992612	<100%
Tissue & Cell	human	Lung	type II pneumocyte	ALG10B	ALG10B	9146	0.0402432	TRUE	8.69053e-12	expressed	903	549.24+/-198.64	8.55534e-08	unstable	0.662385	-2.69961	0.657895	<70%	0.191662	<20%
Tissue & Cell	mouse	Embryonic_hindbrain	Unknown	Alg10b	ALG10B	31136	0.131694	TRUE	6.09556e-14	expressed		5624.82+/-1606.48			0.655472	-1.69222	0.8125	<90%	0.952401	<100%
Tissue & Cell	human	Trachea	basal cell	ALG10B	ALG10B	4198	0.0399389	TRUE	7.43519e-14	expressed	262	250.3+/-90.63	0.560884	stable	0.654793	-2.58881	0.732456	<80%	0.270923	<30%
Tissue & Cell	mouse	Embryonic_fibroblasts	Embryonic stem cells	Alg10b	ALG10B	7619	0.124484	TRUE	2.63938e-15	expressed		1308.18+/-379.92			0.648764	-1.81226	0.797468	<80%	0.914617	<100%
Tissue & Cell	mouse	Retinal_ganglion_cells	Retinal ganglion cells	Alg10b	ALG10B	2833	0.123404	TRUE	4.83299e-21	expressed		482.61+/-140.51			0.641921	-1.99148	0.696203	<70%	0.817203	<90%
Tissue & Cell	human	Thymus	fibroblast	ALG10B	ALG10B	3924	0.0390393	TRUE	3.88608e-14	expressed	228	229.01+/-83.19	0.956343	stable	0.632013	-2.59259	0.723684	<80%	0.268496	<30%
Tissue & Cell	mouse	Caudal_ganglionic_eminence	Unknown	Alg10b	ALG10B	5716	0.122441	TRUE	6.42187e-16	expressed		966.84+/-282.13			0.624721	-1.90751	0.6625	<70%	0.865963	<90%
Tissue & Cell	mouse	Whole_heart	Endothelial cells	Alg10b	ALG10B	741	0.120405	TRUE	1.19968e-13	expressed		123.45+/-36.19			0.623192	-1.7082	0.835443	<90%	0.947441	<100%
Tissue & Cell	human	Vasculature	endothelial cell	ALG10B	ALG10B	1564	0.0386294	TRUE	3.20284e-13	expressed	117	90.37+/-32.88	0.0013808	stable	0.621457	-2.3876	0.811404	<90%	0.458575	<50%
Tissue & Cell	mouse	Liver	Endothelial cells	Alg10b	ALG10B	314	0.116732	TRUE	1.06941e-11	expressed		50.86+/-15.04			0.611466	-1.30146	0.95443	<100%	0.994512	<100%
Tissue & Cell	human	Eye	stromal cell	ALG10B	ALG10B	325	0.0381105	TRUE	1.41986e-08	expressed	27	18.54+/-6.76	1.30292e-05	stable	0.607934	-1.87456	0.964912	<100%	0.885488	<90%
Tissue & Cell	human	Thymus	macrophage	ALG10B	ALG10B	461	0.0379264	TRUE	3.02557e-09	expressed	28	26.18+/-9.55	0.393377	stable	0.60309	-2.62841	0.692982	<70%	0.242111	<30%
Tissue & Cell	human	Liver	hepatocyte	ALG10B	ALG10B	1558	0.0375768	TRUE	4.08837e-13	expressed	96	87.72+/-32.04	0.250041	stable	0.593829	-1.78048	0.97807	<100%	0.927388	<100%
Tissue & Cell	mouse	Lsk_cells_from_bone_marrow	Erythroid-like and erythroid precursor cells	Alg10b	ALG10B	3325	0.114474	TRUE	2.09204e-18	expressed		529.06+/-157.29			0.587311	-2.16123	0.597468	<60%	0.68285	<70%
Tissue & Cell	mouse	Subcortex	Unknown	Alg10b	ALG10B	5113	0.115185	TRUE	4.35359e-16	expressed		818.16+/-242.83			0.587073	-1.76201	0.75	<80%	0.932559	<100%
Tissue & Cell	mouse	Muscle_satellite_cells	Myocytes	Alg10b	ALG10B	419	0.113579	TRUE	3.54433e-12	expressed		66.19+/-19.72			0.58408	-2.06452	0.655696	<70%	0.76496	<80%
Tissue & Cell	mouse	Intraembryonic_tissues	Unknown	Alg10b	ALG10B	521	0.113127	TRUE	1.26036e-12	expressed		82.01+/-24.46			0.580089	-2.0498	0.525	<60%	0.775198	<80%
Tissue & Cell	mouse	Caudal_ganglionic_eminence	Neural stem/precursor cells	Alg10b	ALG10B	364	0.112784	TRUE	7.01403e-12	expressed		57.14+/-17.05			0.577052	-1.93629	0.746835	<80%	0.848549	<90%
Tissue & Cell	mouse	Kidney	Distal tubule cells	Alg10b	ALG10B	455	0.111879	TRUE	2.63979e-12	expressed		70.9+/-21.21			0.561942	-0.965472	0.989873	<100%	0.999261	<100%
Tissue & Cell	mouse	Hippocampus	Neurons	Alg10b	ALG10B	3556	0.113446	TRUE	8.17177e-18	expressed		561.18+/-167.24			0.561234	-1.79884	0.805063	<90%	0.919894	<100%
Tissue & Cell	mouse	Neurons	Unknown	Alg10b	ALG10B	8320	0.119481	TRUE	4.93878e-15	expressed		1376.4+/-404.43			0.555589	-1.76858	0.7375	<80%	0.930449	<100%
Tissue & Cell	human	Prostate	basal cell of prostate epithelium	ALG10B	ALG10B	3298	0.0358371	TRUE	3.67908e-15	expressed	231	177.59+/-65.3	0.00126658	stable	0.546426	-2.6016	0.714912	<80%	0.261214	<30%
Tissue & Cell	mouse	Bone_marrow	Adipocytes	Alg10b	ALG10B	830	0.10843	TRUE	1.12797e-13	expressed		125.69+/-37.9			0.537689	-1.77536	0.812658	<90%	0.928338	<100%
Tissue & Cell	mouse	Testis	Fibroblasts	Alg10b	ALG10B	5202	0.11125	TRUE	6.16341e-16	expressed		806.43+/-241.58			0.535246	-1.56262	0.891139	<90%	0.976992	<100%
Tissue & Cell	human	Kidney	macrophage	ALG10B	ALG10B	321	0.035402	TRUE	2.50811e-08	expressed	16	17.09+/-6.29	0.437732	stable	0.534212	-2.44972	0.780702	<80%	0.396939	<40%
Tissue & Cell	mouse	Heart	Cardiomyocytes	Alg10b	ALG10B	2637	0.109817	TRUE	4.53074e-24	expressed		403.98+/-121.43			0.530315	-1.05856	0.974684	<100%	0.998839	<100%
Tissue & Cell	human	Lymph_Node	intermediate monocyte	ALG10B	ALG10B	306	0.0351942	TRUE	3.19688e-08	expressed	19	16.2+/-5.97	0.0440464	stable	0.528324	-2.71683	0.635965	<70%	0.178786	<20%
Tissue & Cell	human	Vasculature	smooth muscle cell	ALG10B	ALG10B	3075	0.0348448	TRUE	6.82655e-16	expressed	246	161.27+/-59.54	2.34358e-06	unstable	0.518346	-2.7928	0.578947	<60%	0.136359	<20%
Tissue & Cell	mouse	Aortic_cells	Fibroblasts	Alg10b	ALG10B	264	0.106189	TRUE	3.96468e-11	expressed		39.22+/-11.89			0.516806	-1.29829	0.956962	<100%	0.994512	<100%
Tissue & Cell	mouse	Intestinal_crypt_epithelium	Enterocytes	Alg10b	ALG10B	21734	0.107131	TRUE	1.26468e-13	expressed		3255.06+/-984.63			0.514597	-1.94896	0.736709	<80%	0.842005	<90%
Tissue & Cell	human	Large_Intestine	transit amplifying cell of large intestine	ALG10B	ALG10B	208	0.0346218	TRUE	1.65117e-07	expressed	21	10.84+/-4.01	2.40601e-10	unstable	0.511926	-2.74957	0.609649	<70%	0.158522	<20%
Tissue & Cell	human	Lymph_Node	B cell	ALG10B	ALG10B	15249	0.0345688	TRUE	1.1043e-10	expressed	624	793.77+/-293.38	0.0153035	stable	0.510394	-2.50535	0.767544	<80%	0.343008	<40%
Tissue & Cell	human	Pancreas	myeloid cell	ALG10B	ALG10B	1862	0.034488	TRUE	4.24938e-14	expressed	118	96.71+/-35.76	0.0129507	stable	0.508054	-2.72527	0.627193	<70%	0.171187	<20%
Tissue & Cell	mouse	_N	Unknown	Alg10b	ALG10B	9494	0.108209	TRUE	1.50916e-14	expressed		1434.99+/-432.97			0.502351	-1.98304	0.5875	<60%	0.822375	<90%
Tissue & Cell	human	Eye	microglial cell	ALG10B	ALG10B	209	0.0337653	TRUE	1.93576e-07	expressed	13	10.64+/-3.95	0.0126581	stable	0.486876	-2.45747	0.776316	<80%	0.388496	<40%
Tissue & Cell	human	Salivary_Gland	memory B cell	ALG10B	ALG10B	2879	0.0337437	TRUE	6.09717e-17	expressed	134	146.5+/-54.33	0.30427	stable	0.486237	-2.52303	0.763158	<80%	0.326544	<40%
Tissue & Cell	mouse	Pons	Endothelial cells	Alg10b	ALG10B	2378	0.104045	TRUE	3.80109e-21	expressed		346.74+/-105.66			0.486064	-1.0066	0.987342	<100%	0.998945	<100%
Tissue & Cell	human	Lung	type I pneumocyte	ALG10B	ALG10B	211	0.0327646	TRUE	2.31244e-07	expressed	11	10.44+/-3.89	0.520027	stable	0.456792	-2.64203	0.684211	<70%	0.233456	<30%
Tissue & Cell	mouse	Epidermal_cells	Unknown	Alg10b	ALG10B	2462	0.141985	TRUE	1.37213e-23	expressed		475.84+/-132.72			0.456637	-2.07186	0.5	<50%	0.758839	<80%
Tissue & Cell	human	Mammary	vein endothelial cell	ALG10B	ALG10B	263	0.0327294	TRUE	9.92342e-08	expressed	15	13+/-4.84	0.0737145	stable	0.455717	-2.93792	0.5	<50%	0.0720844	<10%
Tissue & Cell	mouse	Pancreatic_islets	Delta cells	Alg10b	ALG10B	1069	0.0994627	TRUE	3.07357e-14	expressed		149.56+/-46.07			0.446743	-1.63349	0.863291	<90%	0.96496	<100%
Tissue & Cell	human	Prostate	smooth muscle cell	ALG10B	ALG10B	285	0.0322442	TRUE	7.98511e-08	expressed	14	13.9+/-5.19	0.928132	stable	0.44078	-2.77605	0.587719	<60%	0.14438	<20%
Tissue & Cell	human	Fat	macrophage	ALG10B	ALG10B	2807	0.0322028	TRUE	1.96653e-17	expressed	176	136.7+/-51.04	0.0021122	stable	0.439498	-2.6841	0.662281	<70%	0.202744	<30%
Tissue & Cell	mouse	Cortex	Neuroendocrine cells	Alg10b	ALG10B	1690	0.0986256	TRUE	2.158e-16	expressed		234.61+/-72.42			0.437416	-0.769985	0.997468	<100%	0.999472	<100%
Tissue & Cell	mouse	Left_Ventricle	Fibroblasts	Alg10b	ALG10B	1102	0.100305	TRUE	2.26794e-14	expressed		155.37+/-47.77			0.433612	-1.35709	0.944304	<100%	0.992084	<100%
Tissue & Cell	mouse	Dermis	Fibroblasts	Alg10b	ALG10B	1330	0.0998763	TRUE	4.06559e-15	expressed		186.78+/-57.48			0.430133	-1.81702	0.794937	<80%	0.91314	<100%
Tissue & Cell	mouse	Testis	Leydig cells	Alg10b	ALG10B	1212	0.0976339	TRUE	1.16615e-14	expressed		166.69+/-51.58			0.429179	-1.78132	0.810127	<90%	0.926966	<100%
Tissue & Cell	mouse	Cortex	Unknown	Alg10b	ALG10B	1128107	0.11113	TRUE	1.60975e-12	expressed		174710.24+/-52351.58			0.428395	-1.90964	0.65	<70%	0.86533	<90%
Tissue & Cell	human	Spleen	memory B cell	ALG10B	ALG10B	6460	0.0318224	TRUE	9.8677e-12	expressed	330	311.12+/-116.35	0.465812	stable	0.427615	-2.70243	0.653509	<70%	0.190079	<20%
Tissue & Cell	human	Blood	CD8-positive, alpha-beta cytokine secreting effector T cell	ALG10B	ALG10B	1493	0.0317727	TRUE	2.32135e-12	expressed	51	71.8+/-26.86	0.00201313	stable	0.426051	-2.66729	0.671053	<70%	0.214987	<30%
Tissue & Cell	mouse	Testis	Endothelial cells	Alg10b	ALG10B	297	0.096561	TRUE	4.47583e-11	expressed		40.43+/-12.54			0.421757	-1.61583	0.873418	<90%	0.968021	<100%
Tissue & Cell	mouse	Microglia	Microglia	Alg10b	ALG10B	554	0.10778	TRUE	1.24583e-12	expressed		83.43+/-25.2			0.421685	-1.6808	0.850633	<90%	0.954301	<100%
Tissue & Cell	human	Salivary_Gland	duct epithelial cell	ALG10B	ALG10B	1693	0.0314459	TRUE	4.39514e-13	expressed	112	80.63+/-30.2	0.000119829	stable	0.41571	-2.57282	0.745614	<80%	0.282533	<30%
Tissue & Cell	mouse	Medial_ganglionic_eminence	Unknown	Alg10b	ALG10B	5408	0.0983694	TRUE	1.77031e-15	expressed		748.94+/-231.33			0.415562	-1.9725	0.6	<60%	0.829868	<90%
Tissue & Cell	human	Prostate	macrophage	ALG10B	ALG10B	317	0.0313634	TRUE	6.26758e-08	expressed	14	15.06+/-5.64	0.399431	stable	0.413085	-2.7032	0.649123	<70%	0.189657	<20%
Tissue & Cell	human	Pancreas	endothelial cell	ALG10B	ALG10B	2100	0.0313527	TRUE	4.34857e-15	expressed	97	99.74+/-37.38	0.740662	stable	0.412743	-2.77065	0.596491	<60%	0.146807	<20%
Tissue & Cell	mouse	Subventricular_zone	Unknown	Alg10b	ALG10B	1978	0.125558	TRUE	2.28178e-18	expressed		342.27+/-99.16			0.410781	-1.73519	0.7875	<80%	0.940158	<100%
Tissue & Cell	mouse	Embryonic_kidney	Unknown	Alg10b	ALG10B	3854	0.140766	TRUE	7.23029e-18	expressed		739.15+/-206.74			0.410486	-1.57862	0.9125	<100%	0.97467	<100%
Tissue & Cell	human	Bone_Marrow	monocyte	ALG10B	ALG10B	1389	0.031223	TRUE	6.10209e-12	expressed	74	65.71+/-24.64	0.138964	stable	0.408598	-2.60883	0.710526	<80%	0.25467	<30%
Tissue & Cell	human	Pancreas	pancreatic stellate cell	ALG10B	ALG10B	393	0.0311239	TRUE	2.59278e-08	expressed	26	18.54+/-6.95	8.31071e-05	stable	0.40542	-2.87073	0.54386	<60%	0.096781	<10%
Tissue & Cell	mouse	White_adipose_tissue	Fibroblasts	Alg10b	ALG10B	825	0.0962914	TRUE	2.48965e-13	expressed		112.03+/-34.78			0.402155	-1.6981	0.843038	<90%	0.950501	<100%
Tissue & Cell	mouse	Subcortex	Neuroendocrine cells	Alg10b	ALG10B	3509	0.100137	TRUE	1.42207e-17	expressed		493.98+/-151.93			0.400082	-1.3664	0.941772	<100%	0.991873	<100%
Tissue & Cell	mouse	Kaposi_s_sarcoma	T memory cells	Alg10b	ALG10B	1704	0.0940899	TRUE	2.55636e-16	expressed		226.51+/-70.69			0.392136	-2.0263	0.675949	<70%	0.791451	<80%
Tissue & Cell	mouse	Cortex_2	Neurons	Alg10b	ALG10B	325	0.0933559	TRUE	3.79731e-11	expressed		42.89+/-13.41			0.388001	-0.875057	0.994937	<100%	0.999261	<100%
Tissue & Cell	human	Blood	naive B cell	ALG10B	ALG10B	2239	0.0305368	TRUE	4.85174e-16	expressed	65	103.74+/-39.03	0.000195045	stable	0.386375	-2.40789	0.79386	<80%	0.439261	<50%
Tissue & Cell	human	Lymph_Node	mature NK T cell	ALG10B	ALG10B	683	0.0303973	TRUE	1.83543e-09	expressed	22	31.51+/-11.86	0.0015043	stable	0.381797	-2.627	0.697368	<70%	0.242533	<30%
Tissue & Cell	mouse	Enteric_nervous_system	Tanycytes	Alg10b	ALG10B	782	0.0926987	TRUE	4.48021e-13	expressed		102.53+/-32.1			0.380936	-1.37675	0.939241	<100%	0.991135	<100%
Tissue & Cell	human	Mammary	luminal epithelial cell of mammary gland	ALG10B	ALG10B	5378	0.0303213	TRUE	4.56901e-12	expressed	289	247.53+/-93.21	0.0549327	stable	0.379293	-2.87782	0.535088	<60%	0.0937203	<10%
Tissue & Cell	mouse	Subcortex	Neural stem/precursor cells	Alg10b	ALG10B	1484	0.0946598	TRUE	1.67019e-15	expressed		198.37+/-61.82			0.375444	-1.97279	0.721519	<80%	0.829763	<90%
Tissue & Cell	mouse	Bladder	Unknown	Alg10b	ALG10B	492	0.0921012	TRUE	6.18025e-12	expressed		64.12+/-20.11			0.374469	-1.66814	0.8375	<90%	0.956834	<100%
Tissue & Cell	mouse	Neonatal_mouse_stomach_organoid	Unknown	Alg10b	ALG10B	1257	0.0958208	TRUE	9.30665e-15	expressed		169.92+/-52.81			0.373261	-1.78744	0.7125	<80%	0.924538	<100%
Tissue & Cell	mouse	Heart	Smooth muscle cells	Alg10b	ALG10B	662	0.0913485	TRUE	1.34203e-12	expressed		85.63+/-26.9			0.366264	-1.59573	0.881013	<90%	0.971504	<100%
Tissue & Cell	human	Spleen	macrophage	ALG10B	ALG10B	1335	0.0299269	TRUE	1.27065e-11	expressed	87	60.7+/-22.9	3.75857e-05	stable	0.366199	-2.76532	0.600877	<70%	0.149024	<20%
Tissue & Cell	human	Lung	fibroblast	ALG10B	ALG10B	336	0.0298837	TRUE	6.94418e-08	expressed	10	15.26+/-5.76	0.000457561	stable	0.364758	-2.03285	0.925439	<100%	0.788074	<80%
Tissue & Cell	mouse	Medial_ganglionic_eminence	Neural stem/precursor cells	Alg10b	ALG10B	337	0.0908563	TRUE	3.86377e-11	expressed		43.37+/-13.64			0.360861	-2.01343	0.686076	<70%	0.801583	<90%
Tissue & Cell	mouse	Bone_marrow	Erythroid-like and erythroid precursor cells	Alg10b	ALG10B	6303	0.0930622	TRUE	6.498e-15	expressed		829.39+/-259.47			0.360234	-2.40739	0.422785	<50%	0.439683	<50%
Tissue & Cell	human	Lymph_Node	memory B cell	ALG10B	ALG10B	3319	0.0296566	TRUE	1.65415e-14	expressed	118	149.62+/-56.52	0.0185108	stable	0.357127	-2.57112	0.75	<80%	0.283483	<30%
Tissue & Cell	mouse	Kaposi_s_sarcoma	Unknown	Alg10b	ALG10B	2578	0.0941017	TRUE	2.00828e-28	expressed		342.72+/-106.95			0.355754	-2.03209	0.5625	<60%	0.788285	<80%
Tissue & Cell	human	Blood	naive thymus-derived CD4-positive, alpha-beta T cell	ALG10B	ALG10B	412	0.0295537	TRUE	3.04399e-08	expressed	16	18.51+/-7	0.115407	stable	0.353653	-2.58958	0.72807	<80%	0.270501	<30%
Tissue & Cell	mouse	Hindbrain	Oligodendrocyte progenitor cells	Alg10b	ALG10B	607	0.0920612	TRUE	2.07619e-12	expressed		79.08+/-24.8			0.351682	-1.98311	0.706329	<80%	0.822164	<90%
Tissue & Cell	mouse	Embryonic_skin	Fibroblasts	Alg10b	ALG10B	1181	0.0912269	TRUE	2.27477e-14	expressed		152.57+/-47.94			0.342974	-2.17698	0.577215	<60%	0.665119	<70%
Tissue & Cell	mouse	Sub-ventricular_zone	Neural stem/precursor cells	Alg10b	ALG10B	207	0.0885579	TRUE	3.23589e-10	expressed		26.02+/-8.23			0.335238	-1.88834	0.767089	<80%	0.877784	<90%
Tissue & Cell	human	Thymus	CD4-positive helper T cell	ALG10B	ALG10B	7611	0.0289097	TRUE	4.41002e-11	expressed	230	335.01+/-127.01	0.00115251	stable	0.33162	-2.65051	0.675439	<70%	0.227757	<30%
Tissue & Cell	human	Salivary_Gland	macrophage	ALG10B	ALG10B	1761	0.0287743	TRUE	4.4122e-13	expressed	81	77.17+/-29.28	0.555946	stable	0.326924	-2.76012	0.605263	<70%	0.151662	<20%
Tissue & Cell	human	Muscle	pericyte cell	ALG10B	ALG10B	1794	0.0286342	TRUE	3.30183e-13	expressed	74	78.26+/-29.71	0.518543	stable	0.322045	-2.72758	0.618421	<70%	0.169921	<20%
Tissue & Cell	mouse	Macrophage_from_E14.5	Unknown	Alg10b	ALG10B	4024	0.0910329	TRUE	1.96469e-16	expressed		518.83+/-163.11			0.321343	-2.16367	0.475	<50%	0.679683	<70%
Tissue & Cell	mouse	Cortex_2	Interneurons	Alg10b	ALG10B	1420	0.0881996	TRUE	4.40489e-15	expressed		177.81+/-56.29			0.313742	-1.69338	0.84557	<90%	0.952084	<100%
Tissue & Cell	human	Vasculature	pericyte cell	ALG10B	ALG10B	1193	0.0283729	TRUE	5.61201e-11	expressed	83	51.6+/-19.62	4.32874e-07	unstable	0.312878	-2.95855	0.482456	<50%	0.0664908	<10%
Tissue & Cell	human	Trachea	fibroblast	ALG10B	ALG10B	1239	0.0283371	TRUE	3.98667e-11	expressed	59	53.52+/-20.35	0.231933	stable	0.311615	-2.89505	0.52193	<60%	0.0886544	<10%
Tissue & Cell	mouse	Dorsal_root_ganglion	Trigeminal neurons	Alg10b	ALG10B	234	0.0864095	TRUE	2.36606e-10	expressed		28.75+/-9.14			0.310679	-1.94646	0.739241	<80%	0.843483	<90%
Tissue & Cell	human	Trachea	B cell	ALG10B	ALG10B	462	0.028239	TRUE	2.47932e-08	expressed	16	19.89+/-7.57	0.0286828	stable	0.308146	-2.81513	0.557018	<60%	0.123377	<20%
Tissue & Cell	mouse	Hypothalamus	Tanycytes	Alg10b	ALG10B	982	0.0860689	TRUE	1.49868e-13	expressed		120.21+/-38.25			0.30672	-1.32477	0.951899	<100%	0.993456	<100%
Tissue & Cell	human	Salivary_Gland	monocyte	ALG10B	ALG10B	426	0.0281673	TRUE	3.71046e-08	expressed	17	18.3+/-6.96	0.402447	stable	0.305606	-2.72691	0.622807	<70%	0.170237	<20%
Tissue & Cell	mouse	Lsk_cells_from_bone_marrow	Unknown	Alg10b	ALG10B	17272	0.0903833	TRUE	2.38658e-13	expressed		2212.25+/-696.6			0.304604	-2.18513	0.4125	<50%	0.658575	<70%
Tissue & Cell	mouse	Bone_marrow_mesenchymal_and_endothelial_cells	Unknown	Alg10b	ALG10B	272	0.0855066	TRUE	1.39295e-10	expressed		33.09+/-10.55			0.300175	-1.33069	0.975	<100%	0.993351	<100%
Tissue & Cell	human	Lymph_Node	naive B cell	ALG10B	ALG10B	1335	0.0277452	TRUE	2.22048e-11	expressed	37	56.54+/-21.57	0.000491832	stable	0.290505	-2.58687	0.736842	<80%	0.271768	<30%
Tissue & Cell	mouse	Enteric_nervous_system	Schwann cells	Alg10b	ALG10B	17495	0.0862336	TRUE	3.30988e-13	expressed		2145.42+/-682.44			0.289722	-1.4967	0.911392	<100%	0.984169	<100%
Tissue & Cell	human	Spleen	regulatory T cell	ALG10B	ALG10B	288	0.027638	TRUE	2.34689e-07	expressed	13	12.15+/-4.64	0.413206	stable	0.286635	-2.88462	0.526316	<60%	0.0920317	<10%
Tissue & Cell	mouse	Pancreas	Alpha cells	Alg10b	ALG10B	6742	0.0931272	TRUE	9.25277e-15	expressed		887.73+/-277.68			0.285456	-2.19617	0.562025	<60%	0.648549	<70%
Tissue & Cell	human	Spleen	naive B cell	ALG10B	ALG10B	1044	0.0275714	TRUE	2.1519e-10	expressed	31	43.96+/-16.78	0.00206016	stable	0.284221	-2.63412	0.688596	<70%	0.237995	<30%
Tissue & Cell	mouse	Aorta	Endothelial cells (aorta)	Alg10b	ALG10B	2924	0.0857197	TRUE	2.48191e-19	expressed		356.59+/-113.57			0.281726	-1.74001	0.827848	<90%	0.938575	<100%
Tissue & Cell	mouse	Bone_marrow	Endothelial cells	Alg10b	ALG10B	14263	0.0876014	TRUE	1.89046e-13	expressed		1774.76+/-562.65			0.281572	-1.59744	0.878481	<90%	0.971504	<100%
Tissue & Cell	human	Lymph_Node	CD4-positive, alpha-beta memory T cell	ALG10B	ALG10B	1434	0.0274933	TRUE	1.08466e-11	expressed	47	60.22+/-23	0.015894	stable	0.281385	-2.57526	0.741228	<80%	0.281266	<30%
Tissue & Cell	mouse	Pancreas	Endothelial cells	Alg10b	ALG10B	233	0.0835424	TRUE	2.9857e-10	expressed		27.75+/-8.88			0.276936	-2.27898	0.508861	<60%	0.563905	<60%
Tissue & Cell	human	Liver	nk cell	ALG10B	ALG10B	245	0.0273319	TRUE	4.85704e-07	expressed	8	10.23+/-3.91	0.0165543	stable	0.275498	-2.77517	0.592105	<60%	0.144908	<20%
Tissue & Cell	human	Kidney	CD8-positive, alpha-beta T cell	ALG10B	ALG10B	241	0.0272643	TRUE	5.27396e-07	expressed	8	10.04+/-3.84	0.0242683	stable	0.273022	-2.38955	0.807018	<90%	0.45657	<50%
Tissue & Cell	mouse	Macrophage_from_E14.5	Mast cells	Alg10b	ALG10B	1327	0.0832783	TRUE	1.32609e-14	expressed		157.55+/-50.48			0.270919	-2.34335	0.463291	<50%	0.503747	<60%
Tissue & Cell	mouse	Pancreas	Beta cells	Alg10b	ALG10B	1333	0.085099	TRUE	1.10165e-14	expressed		161.47+/-51.51			0.267695	-2.11506	0.622785	<70%	0.724116	<80%
Tissue & Cell	mouse	Pancreas	Mesothelial cells	Alg10b	ALG10B	1474	0.0829749	TRUE	4.20599e-15	expressed		174.41+/-55.93			0.266066	-2.17683	0.579747	<60%	0.665435	<70%
Tissue & Cell	mouse	Embryonic_mouse_mammary_gland	Unknown	Alg10b	ALG10B	946	0.10023	TRUE	7.49045e-14	expressed		133.29+/-40.99			0.266002	-1.95983	0.625	<70%	0.835884	<90%
Tissue & Cell	human	Lung	non-classical monocyte	ALG10B	ALG10B	1005	0.0269885	TRUE	3.39668e-10	expressed	31	41.48+/-15.88	0.00670825	stable	0.262854	-2.62214	0.701754	<80%	0.245277	<30%
Tissue & Cell	human	Bladder	fibroblast	ALG10B	ALG10B	4927	0.0267158	TRUE	6.04875e-12	expressed	211	201.44+/-77.25	0.576803	stable	0.252699	-2.82799	0.548246	<60%	0.116728	<20%
Tissue & Cell	human	Muscle	skeletal muscle satellite stem cell	ALG10B	ALG10B	4831	0.0266153	TRUE	5.29593e-12	expressed	165	196.82+/-75.52	0.0678167	stable	0.24893	-2.80151	0.570175	<60%	0.131293	<20%
Tissue & Cell	human	Blood	CD4-positive, alpha-beta memory T cell	ALG10B	ALG10B	949	0.0265616	TRUE	5.87815e-10	expressed	32	38.59+/-14.81	0.0548991	stable	0.246909	-2.78005	0.583333	<60%	0.14248	<20%
Tissue & Cell	mouse	Olfactory_epithelium	Fibroblasts	Alg10b	ALG10B	249	0.0807117	TRUE	2.8711e-10	expressed		28.72+/-9.26			0.242465	-1.97065	0.726582	<80%	0.831029	<90%
Tissue & Cell	mouse	Medulla_oblongata	Neurons	Alg10b	ALG10B	1278	0.0825547	TRUE	2.05061e-14	expressed		150.51+/-48.31			0.241977	-1.51039	0.906329	<100%	0.983325	<100%
Tissue & Cell	mouse	Visual_cortex	Neuroendocrine cells	Alg10b	ALG10B	338	0.080616	TRUE	8.19971e-11	expressed		38.94+/-12.56			0.241279	-1.93877	0.741772	<80%	0.847282	<90%
Tissue & Cell	mouse	Skin	Unknown	Alg10b	ALG10B	13576	0.0858367	TRUE	1.90475e-13	expressed		1657.73+/-527.82			0.240365	-1.94405	0.6375	<70%	0.844538	<90%
Tissue & Cell	human	Fat	myofibroblast cell	ALG10B	ALG10B	982	0.0263731	TRUE	4.81458e-10	expressed	39	39.67+/-15.24	0.843074	stable	0.239788	-2.90688	0.513158	<60%	0.0845383	<10%
Tissue & Cell	mouse	Pons	Neurons	Alg10b	ALG10B	1219	0.0857007	TRUE	2.53775e-14	expressed		148.63+/-47.34			0.236003	-1.55946	0.893671	<90%	0.977203	<100%
Tissue & Cell	mouse	Skin	Fibroblasts	Alg10b	ALG10B	13313	0.0816996	TRUE	2.48697e-13	expressed		1552.78+/-499.48			0.232771	-1.3556	0.946835	<100%	0.99219	<100%
Tissue & Cell	mouse	Pancreatic_islets	Acinar cells	Alg10b	ALG10B	2140	0.0868998	TRUE	2.46067e-18	expressed		264.31+/-83.94			0.23276	-1.98846	0.703797	<80%	0.81942	<90%
Tissue & Cell	mouse	Lung_endoderm	Pulmonary alveolar type II cells	Alg10b	ALG10B	7570	0.0875038	TRUE	2.38669e-14	expressed		940.97+/-298.38			0.232538	-1.93226	0.749367	<80%	0.851293	<90%
Tissue & Cell	mouse	Testis	Sertoli cells	Alg10b	ALG10B	14102	0.101877	TRUE	7.03673e-14	expressed		2016.88+/-617.76			0.228665	-1.99908	0.691139	<70%	0.811821	<90%
Tissue & Cell	mouse	Lks__hematopoietic_stem_cells	Unknown	Alg10b	ALG10B	4234	0.0814144	TRUE	7.20016e-16	expressed		492.24+/-158.45			0.224597	-2.16163	0.4875	<50%	0.682427	<70%
Tissue & Cell	human	Blood	classical monocyte	ALG10B	ALG10B	7211	0.025893	TRUE	7.85534e-11	expressed	284	286.33+/-110.31	0.923933	stable	0.221417	-3.04408	0.447368	<50%	0.0401055	<10%
Tissue & Cell	mouse	Lung	Alveolar macrophages	Alg10b	ALG10B	11074	0.0830229	TRUE	1.34226e-13	expressed		1311.05+/-420.35			0.221313	-1.57498	0.886076	<90%	0.975198	<100%
Tissue & Cell	mouse	Hindbrain	Endothelial cells	Alg10b	ALG10B	285	0.078927	TRUE	1.92505e-10	expressed		32.19+/-10.43			0.220105	-2.03552	0.670886	<70%	0.786069	<80%
Tissue & Cell	human	Lymph_Node	regulatory T cell	ALG10B	ALG10B	889	0.0257853	TRUE	1.16995e-09	expressed	27	35.16+/-13.55	0.0120879	stable	0.217246	-2.87374	0.539474	<60%	0.095409	<10%
Tissue & Cell	mouse	Spleen	Red pulp macrophages	Alg10b	ALG10B	3204	0.08412	TRUE	6.11284e-18	expressed		383.97+/-122.77			0.214825	-1.02759	0.982278	<100%	0.998945	<100%
Tissue & Cell	human	Blood	CD8-positive, alpha-beta T cell	ALG10B	ALG10B	1322	0.0256105	TRUE	4.48441e-11	expressed	37	51.96+/-20.05	0.00271972	stable	0.210446	-2.82176	0.552632	<60%	0.119472	<20%
Tissue & Cell	human	Thymus	innate lymphoid cell	ALG10B	ALG10B	2594	0.0255756	TRUE	3.06038e-22	expressed	83	101.82+/-39.3	0.0401516	stable	0.209082	-2.89528	0.517544	<60%	0.0883377	<10%
Tissue & Cell	mouse	Lung	Fibroblasts	Alg10b	ALG10B	2981	0.0795712	TRUE	8.96428e-19	expressed		339.27+/-109.71			0.205264	-1.46349	0.916456	<100%	0.985752	<100%
Tissue & Cell	mouse	Olfactory_bulb	Interneurons	Alg10b	ALG10B	634	0.0777399	TRUE	4.82022e-12	expressed		70.61+/-22.94			0.204187	-1.80996	0.8	<80%	0.915567	<100%
Tissue & Cell	mouse	Macrophage_from_E14.5	Macrophages	Alg10b	ALG10B	17944	0.081546	TRUE	4.98972e-13	expressed		2089.27+/-672.31			0.200269	-2.18808	0.56962	<60%	0.656042	<70%
Tissue & Cell	mouse	Skin	Keratinocytes	Alg10b	ALG10B	723	0.0773947	TRUE	2.31229e-12	expressed		80.19+/-26.07			0.200169	-2.1277	0.61519	<70%	0.712084	<80%
Tissue & Cell	mouse	Preoptic_region_of_the_hypothalamus	Neurons	Alg10b	ALG10B	8663	0.0879257	TRUE	4.03422e-14	expressed		1081.64+/-342.64			0.194502	-1.99792	0.693671	<70%	0.812559	<90%
Tissue & Cell	human	Small_Intestine	paneth cell of epithelium of small intestine	ALG10B	ALG10B	647	0.0251666	TRUE	1.01967e-08	expressed	33	25.02+/-9.68	0.00117672	stable	0.192959	-2.64646	0.679825	<70%	0.230185	<30%
Tissue & Cell	mouse	Mammary_epithelial_cells	Unknown	Alg10b	ALG10B	3383	0.0793935	TRUE	3.09891e-17	expressed		384.22+/-124.3			0.19265	-2.00126	0.575	<60%	0.810449	<90%
Tissue & Cell	mouse	Thymocytes	T memory cells	Alg10b	ALG10B	6101	0.0786959	TRUE	1.58038e-14	expressed		687.25+/-222.73			0.189452	-2.15988	0.602532	<70%	0.683483	<70%
Tissue & Cell	mouse	Distal_small_intestine	Paneth cells	Alg10b	ALG10B	1119	0.083611	TRUE	6.36162e-14	expressed		133.35+/-42.69			0.189346	-1.57198	0.888608	<90%	0.975726	<100%
Tissue & Cell	human	Lymph_Node	CD8-positive, alpha-beta memory T cell	ALG10B	ALG10B	864	0.0249176	TRUE	1.84574e-09	expressed	25	33.1+/-12.82	0.00896471	stable	0.183019	-2.70547	0.640351	<70%	0.188074	<20%
Tissue & Cell	mouse	Pancreatic_progenitor_cells	Fibroblasts	Alg10b	ALG10B	1255	0.076673	TRUE	3.9384e-14	expressed		137.98+/-44.95			0.18157	-1.98222	0.711392	<80%	0.822797	<90%
Tissue & Cell	human	Eye	corneal epithelial cell	ALG10B	ALG10B	1488	0.0247853	TRUE	1.52998e-11	expressed	123	56.72+/-21.99	1.09422e-11	unstable	0.177694	-3.32736	0.276316	<30%	0.00548813	<10%
Tissue & Cell	mouse	Immortalized_gonadotrope_cells	Unknown	Alg10b	ALG10B	4308	0.0790611	TRUE	1.04529e-15	expressed		487.37+/-157.81			0.174947	-1.79418	0.7	<70%	0.922005	<100%
Tissue & Cell	mouse	Sympathetic_nervous_system	Trigeminal neurons	Alg10b	ALG10B	311	0.0751828	TRUE	1.83249e-10	expressed		33.57+/-10.98			0.171504	-2.25303	0.526582	<60%	0.587968	<60%
Tissue & Cell	human	Salivary_Gland	naive B cell	ALG10B	ALG10B	1120	0.0245788	TRUE	2.88054e-10	expressed	31	42.36+/-16.45	0.00485607	stable	0.169328	-2.67073	0.666667	<70%	0.212665	<30%
Tissue & Cell	mouse	Subventricular_zone	Neural stem/precursor cells	Alg10b	ALG10B	575	0.0746281	TRUE	1.06963e-11	expressed		61.65+/-20.19			0.159652	-1.73226	0.83038	<90%	0.941214	<100%
Tissue & Cell	mouse	Bed_nucleus_of_the_stria_terminalis	Purkinje neurons	Alg10b	ALG10B	874	0.0748115	TRUE	8.51558e-13	expressed		93.92+/-30.74			0.158331	-1.3945	0.929114	<100%	0.990185	<100%
Tissue & Cell	human	Spleen	mature NK T cell	ALG10B	ALG10B	2439	0.0242862	TRUE	6.658e-18	expressed	69	91.23+/-35.48	0.00944217	stable	0.157352	-2.95777	0.486842	<50%	0.0667018	<10%
Tissue & Cell	mouse	Cortex	Neural stem/precursor cells	Alg10b	ALG10B	203	0.0740638	TRUE	1.09718e-09	expressed		21.61+/-7.09			0.156509	-2.12906	0.612658	<70%	0.71124	<80%
Tissue & Cell	human	Muscle	capillary endothelial cell	ALG10B	ALG10B	2015	0.024237	TRUE	9.59106e-14	expressed	60	75.23+/-29.27	0.0271223	stable	0.155322	-2.61347	0.70614	<80%	0.251609	<30%
Tissue & Cell	human	Bladder	myofibroblast cell	ALG10B	ALG10B	1989	0.0241884	TRUE	1.35396e-13	expressed	74	74.12+/-28.84	0.985195	stable	0.153318	-2.94974	0.495614	<50%	0.0688127	<10%
Tissue & Cell	mouse	Pancreatic_progenitor_cells	Enteroendocrine cells	Alg10b	ALG10B	295	0.0736636	TRUE	2.60653e-10	expressed		31.25+/-10.26			0.15109	-2.10936	0.627848	<70%	0.729182	<80%
Tissue & Cell	mouse	Olfactory_bulb	Schwann cells	Alg10b	ALG10B	6114	0.0738201	TRUE	2.41782e-14	expressed		648.88+/-212.9			0.135986	-1.55915	0.896203	<90%	0.97752	<100%
Tissue & Cell	human	Blood	mature NK T cell	ALG10B	ALG10B	2948	0.0237323	TRUE	2.49012e-15	expressed	73	107.92+/-42.12	0.00112264	stable	0.134279	-2.96198	0.47807	<50%	0.0659631	<10%
Tissue & Cell	mouse	Visual_cortex	Neurons	Alg10b	ALG10B	9573	0.0788368	TRUE	1.16861e-13	expressed		1080.15+/-349.94			0.126199	-2.11992	0.620253	<70%	0.719367	<80%
Tissue & Cell	mouse	Kidney	Endothelial cells	Alg10b	ALG10B	271	0.0714973	TRUE	4.47446e-10	expressed		27.92+/-9.21			0.121241	-2.47203	0.379747	<40%	0.373826	<40%
Tissue & Cell	mouse	Bone_marrow	Fibroblasts	Alg10b	ALG10B	10849	0.0736492	TRUE	2.72819e-13	expressed		1148.91+/-377.13			0.120441	-1.95162	0.731646	<80%	0.840528	<90%
Tissue & Cell	mouse	Intestinal_crypt_epithelium	Unknown	Alg10b	ALG10B	529	0.0720727	TRUE	2.07163e-11	expressed		54.9+/-18.09			0.119947	-2.17701	0.4375	<50%	0.665119	<70%
Tissue & Cell	mouse	Hippocampus	Oligodendrocyte progenitor cells	Alg10b	ALG10B	1746	0.0775747	TRUE	5.91203e-16	expressed		194.07+/-63.07			0.117913	-1.82429	0.789873	<80%	0.90934	<100%
Tissue & Cell	human	Blood	monocyte	ALG10B	ALG10B	8972	0.0232225	TRUE	4.49557e-10	expressed	317	321.89+/-126.03	0.860635	stable	0.112565	-3.07594	0.425439	<50%	0.0331398	<10%
Tissue & Cell	mouse	Testis	Smooth muscle cells	Alg10b	ALG10B	795	0.0721009	TRUE	2.02577e-12	expressed		82.54+/-27.2			0.111025	-1.99063	0.701266	<80%	0.818153	<90%
Tissue & Cell	mouse	Lsk_cells_from_bone_marrow	Hematopoietic stem cells	Alg10b	ALG10B	15465	0.0746584	TRUE	6.3926e-13	expressed		1658.66+/-543.06			0.108515	-2.21325	0.551899	<60%	0.631135	<70%
Tissue & Cell	human	Blood	memory B cell	ALG10B	ALG10B	854	0.0231172	TRUE	3.56254e-09	expressed	28	30.51+/-11.95	0.347429	stable	0.108018	-2.93101	0.508772	<60%	0.074934	<10%
Tissue & Cell	mouse	Mammary_epithelial_cells	Luminal epithelial cells	Alg10b	ALG10B	4481	0.0718337	TRUE	2.88031e-15	expressed		463.62+/-152.89			0.10617	-2.08162	0.648101	<70%	0.751451	<80%
Tissue & Cell	mouse	Kaposi_s_sarcoma	T cells	Alg10b	ALG10B	2863	0.0727746	TRUE	2.53085e-19	expressed		299.83+/-98.64			0.105497	-1.87737	0.774684	<80%	0.884433	<90%
Tissue & Cell	mouse	Pancreas	Macrophages	Alg10b	ALG10B	1747	0.0709966	TRUE	1.03869e-15	expressed		178.78+/-59.09			0.10459	-2.16948	0.589873	<60%	0.673984	<70%
Tissue & Cell	mouse	Diencephalon	Unknown	Alg10b	ALG10B	5908	0.0701849	TRUE	2.73832e-14	expressed		598.14+/-198.1			0.100529	-2.26033	0.375	<40%	0.580897	<60%
Tissue & Cell	mouse	Pulmonary_alveolar_type_i_cells	Pulmonary alveolar type I cells	Alg10b	ALG10B	5814	0.0732896	TRUE	1.87426e-14	expressed		612.9+/-201.37			0.0950509	-1.99073	0.698734	<70%	0.818153	<90%
Tissue & Cell	mouse	Mammary_epithelial_cells	Mammary epithelial cells	Alg10b	ALG10B	3593	0.0773802	TRUE	1.11326e-16	expressed		398.43+/-129.56			0.0908276	-2.09044	0.643038	<70%	0.743958	<80%
Tissue & Cell	mouse	Dermis	Endothelial cells	Alg10b	ALG10B	790	0.0702026	TRUE	2.50793e-12	expressed		80+/-26.49			0.0806937	-1.92214	0.751899	<80%	0.857731	<90%
Tissue & Cell	human	Bone_Marrow	memory B cell	ALG10B	ALG10B	310	0.0224776	TRUE	8.30224e-07	expressed	9	10.79+/-4.25	0.0676249	stable	0.0799646	-2.9625	0.473684	<50%	0.0659631	<10%
Tissue & Cell	mouse	Lung	Smooth muscle cells	Alg10b	ALG10B	664	0.0689773	TRUE	8.04373e-12	expressed		66.14+/-21.98			0.0799543	-1.629	0.868354	<90%	0.96591	<100%
Tissue & Cell	human	Lymph_Node	naive thymus-derived CD4-positive, alpha-beta T cell	ALG10B	ALG10B	1499	0.0224243	TRUE	3.04186e-11	expressed	41	52.06+/-20.49	0.0224684	stable	0.0775894	-2.72194	0.631579	<70%	0.174142	<20%
Tissue & Cell	human	Bladder	b cell	ALG10B	ALG10B	251	0.0223351	TRUE	2.03967e-06	expressed	9	8.68+/-3.42	0.67751	stable	0.0736013	-2.87863	0.530702	<60%	0.0932982	<10%
Tissue & Cell	mouse	Cerebellum	Purkinje neurons	Alg10b	ALG10B	240	0.0679711	TRUE	1.00735e-09	expressed		23.58+/-7.86			0.0706635	-1.65682	0.858228	<90%	0.959261	<100%
Tissue & Cell	human	Vasculature	macrophage	ALG10B	ALG10B	3301	0.0221886	TRUE	1.3284e-13	expressed	163	113.52+/-44.76	5.90835e-05	stable	0.0670224	-3.00263	0.464912	<50%	0.0518206	<10%
Tissue & Cell	mouse	Intestinal_epithelium	Enterocytes	Alg10b	ALG10B	4174	0.0845337	TRUE	4.83478e-16	expressed		502.5+/-160.51			0.0621835	-1.62403	0.870886	<90%	0.966332	<100%
Tissue & Cell	mouse	Lung_endoderm	Ependymal cells	Alg10b	ALG10B	250	0.0673049	TRUE	9.14702e-10	expressed		24.34+/-8.12			0.0608153	-2.1904	0.564557	<60%	0.653826	<70%
Tissue & Cell	human	Bladder	smooth muscle cell	ALG10B	ALG10B	227	0.0219795	TRUE	3.40066e-06	expressed	11	7.74+/-3.06	8.81179e-05	stable	0.0575546	-3.17313	0.355263	<40%	0.0177309	<10%
Tissue & Cell	mouse	Pancreatic_progenitor_cells	Unknown	Alg10b	ALG10B	5287	0.0754746	TRUE	8.22909e-15	expressed		572.82+/-187.16			0.0549164	-2.35629	0.35	<40%	0.49066	<50%
Tissue & Cell	human	Thymus	B cell	ALG10B	ALG10B	1919	0.0218115	TRUE	6.99802e-13	expressed	41	64.95+/-25.67	0.000369369	stable	0.0498816	-2.80124	0.574561	<60%	0.131293	<20%
Tissue & Cell	mouse	Olfactory_bulb	Unknown	Alg10b	ALG10B	7762	0.0848262	TRUE	3.24879e-14	expressed		937.45+/-299.23			0.0427619	-1.77757	0.725	<80%	0.927704	<100%
Tissue & Cell	mouse	Yolk_sack	Mast cells	Alg10b	ALG10B	2615	0.0694636	TRUE	9.1442e-24	expressed		262.21+/-87			0.039326	-2.10161	0.632911	<70%	0.736253	<80%
Tissue & Cell	mouse	Dermis	Schwann cells	Alg10b	ALG10B	785	0.0661047	TRUE	3.86373e-12	expressed		75.15+/-25.16			0.0380677	-1.97329	0.718987	<80%	0.829129	<90%
Tissue & Cell	mouse	Pancreatic_islets	Enteroendocrine cells	Alg10b	ALG10B	2922	0.0675013	TRUE	1.12593e-18	expressed		285.25+/-95.13			0.0374086	-1.803	0.802532	<90%	0.917784	<100%
Tissue & Cell	mouse	Embryonic_skin	Unknown	Alg10b	ALG10B	222	0.06541	TRUE	1.75021e-09	expressed		21.04+/-7.06			0.0322567	-2.58663	0.25	<30%	0.271979	<30%
Tissue & Cell	mouse	Macrophage_from_E14.5	Neutrophils	Alg10b	ALG10B	1731	0.0656891	TRUE	2.0079e-15	expressed		164.73+/-55.2			0.0289791	-2.60855	0.298734	<30%	0.254881	<30%
Tissue & Cell	mouse	Macrophage_from_E14.5	Red pulp macrophages	Alg10b	ALG10B	1196	0.0654486	TRUE	1.72855e-13	expressed		113.43+/-38.04			0.0282254	-2.28994	0.498734	<50%	0.554512	<60%
Tissue & Cell	human	Lung	macrophage	ALG10B	ALG10B	12160	0.0212551	TRUE	2.39473e-09	expressed	555	401.85+/-159.48	0.000275735	stable	0.024039	-3.23812	0.333333	<40%	0.0108707	<10%
Tissue & Cell	human	Thymus	mature NK T cell	ALG10B	ALG10B	274	0.0212109	TRUE	2.16344e-06	expressed	5	9.04+/-3.59	4.79529e-05	stable	0.0219595	-3.02011	0.451754	<50%	0.0458047	<10%
Tissue & Cell	human	Thymus	vascular associated smooth muscle cell	ALG10B	ALG10B	2130	0.0212087	TRUE	5.37168e-14	expressed	63	70.25+/-27.89	0.2476	stable	0.0218546	-3.09512	0.394737	<40%	0.0295515	<10%
Tissue & Cell	mouse	Thalamus	Interneurons	Alg10b	ALG10B	3019	0.0698647	TRUE	3.33599e-18	expressed		304.35+/-100.88			0.0184754	-1.95117	0.734177	<80%	0.840739	<90%
Tissue & Cell	mouse	Pancreatic_islets	Alpha cells	Alg10b	ALG10B	7880	0.0659958	TRUE	1.75621e-13	expressed		753.18+/-252.2			0.0127208	-1.87097	0.777215	<80%	0.886544	<90%
Tissue & Cell	mouse	Cortex_3	Interneurons	Alg10b	ALG10B	7694	0.0701258	TRUE	1.06729e-13	expressed		778.35+/-257.82			0.0103717	-1.83058	0.78481	<80%	0.906174	<100%
Tissue & Cell	mouse	Macrophage_from_E14.5	Microglia	Alg10b	ALG10B	1276	0.0640127	TRUE	1.08272e-13	expressed		118.53+/-39.9			0.0102444	-2.15706	0.605063	<70%	0.685488	<70%
Tissue & Cell	human	Thymus	monocyte	ALG10B	ALG10B	434	0.0209008	TRUE	3.35594e-07	expressed	12	14.12+/-5.62	0.0990649	stable	0.00723221	-3.14393	0.372807	<40%	0.0221636	<10%
Tissue & Cell	human	Lymph_Node	classical monocyte	ALG10B	ALG10B	246	0.0207357	TRUE	3.95267e-06	expressed	10	7.95+/-3.17	0.00749412	stable	-0.000701921	-3.07621	0.421053	<50%	0.0330343	<10%
Tissue & Cell	human	Salivary_Gland	CD4-positive helper T cell	ALG10B	ALG10B	1221	0.0207023	TRUE	5.16432e-10	expressed	30	39.38+/-15.69	0.0126559	stable	-0.00231159	-2.811	0.561404	<60%	0.12591	<20%
Tissue & Cell	mouse	Bone_marrow	Osteoblasts	Alg10b	ALG10B	1036	0.0649103	TRUE	6.15278e-13	expressed		97.5+/-32.74			-0.00497972	-1.964	0.729114	<80%	0.833879	<90%
Tissue & Cell	mouse	Liver	Red pulp macrophages	Alg10b	ALG10B	671	0.065792	TRUE	1.03055e-11	expressed		63.95+/-21.42			-0.00645581	-1.63918	0.860759	<90%	0.963483	<100%
Tissue & Cell	human	Bladder	macrophage	ALG10B	ALG10B	4876	0.0206155	TRUE	4.18784e-11	expressed	159	156.64+/-62.46	0.864447	stable	-0.00651449	-3.01664	0.45614	<50%	0.0468602	<10%
Tissue & Cell	mouse	Trachea	Fibroblasts	Alg10b	ALG10B	1829	0.0628537	TRUE	1.01517e-15	expressed		167.01+/-56.4			-0.0119121	-1.76185	0.817722	<90%	0.932665	<100%
Tissue & Cell	mouse	Pancreatic_progenitor_cells	Beta cells	Alg10b	ALG10B	1278	0.0708184	TRUE	5.51688e-14	expressed		130.48+/-43.14			-0.0143128	-2.13199	0.610127	<70%	0.708602	<80%
Tissue & Cell	human	Muscle	tendon cell	ALG10B	ALG10B	234	0.0204243	TRUE	5.39985e-06	expressed	8	7.45+/-2.98	0.409463	stable	-0.015829	-3.07238	0.429825	<50%	0.0340897	<10%
Tissue & Cell	human	Thymus	CD8-positive, alpha-beta cytotoxic T cell	ALG10B	ALG10B	501	0.0204116	TRUE	2.03404e-07	expressed	11	15.95+/-6.37	0.00196311	stable	-0.0164541	-3.09029	0.399123	<40%	0.0309235	<10%
Tissue & Cell	human	Thymus	DN3 thymocyte	ALG10B	ALG10B	1788	0.0202463	TRUE	5.13071e-12	expressed	46	56.49+/-22.59	0.0459853	stable	-0.0245859	-3.08708	0.407895	<50%	0.0316623	<10%
Tissue & Cell	human	Blood	CD4-positive, alpha-beta T cell	ALG10B	ALG10B	2863	0.0202147	TRUE	2.22231e-15	expressed	73	90.32+/-36.13	0.0399669	stable	-0.0261452	-3.00857	0.460526	<50%	0.050343	<10%
Tissue & Cell	mouse	Cortex	Oligodendrocyte progenitor cells	Alg10b	ALG10B	460	0.0617658	TRUE	1.13528e-10	expressed		41.32+/-13.99			-0.0264667	-1.92197	0.75443	<80%	0.857942	<90%
Tissue & Cell	mouse	Cardiac_progenitor_cells	Fibroblasts	Alg10b	ALG10B	1439	0.0620433	TRUE	3.68534e-14	expressed		129.81+/-43.93			-0.0285795	-2.06293	0.660759	<70%	0.765699	<80%
Tissue & Cell	human	Blood	type I NK T cell	ALG10B	ALG10B	518	0.0201173	TRUE	1.93644e-07	expressed	13	16.27+/-6.51	0.0323309	stable	-0.0309747	-3.13629	0.377193	<40%	0.0233245	<10%
Tissue & Cell	human	Large_Intestine	fibroblast	ALG10B	ALG10B	953	0.0200825	TRUE	5.07666e-09	expressed	22	29.88+/-11.96	0.00677665	stable	-0.0327065	-2.95299	0.491228	<50%	0.068285	<10%
Tissue & Cell	mouse	Prostate_basal_cells	Unknown	Alg10b	ALG10B	1462	0.0638394	TRUE	2.53636e-14	expressed		135.46+/-45.62			-0.0378288	-2.22725	0.4	<40%	0.616148	<70%
Tissue & Cell	mouse	Bone_marrow_mesenchymal_and_endothelial_cells	Osteoblasts	Alg10b	ALG10B	1256	0.0723007	TRUE	5.71331e-14	expressed		130.74+/-43.06			-0.0390425	-1.19811	0.96962	<100%	0.996623	<100%
Tissue & Cell	mouse	Amygdala	Interneurons	Alg10b	ALG10B	1674	0.0614249	TRUE	5.29969e-15	expressed		149.6+/-50.71			-0.0430298	-1.91359	0.756962	<80%	0.862691	<90%
Tissue & Cell	mouse	Peritoneal_cavity_cells	Neutrophils	Alg10b	ALG10B	3232	0.0621676	TRUE	5.4163e-17	expressed		292.11+/-98.82			-0.0482787	-2.16113	0.6	<60%	0.68285	<70%
Tissue & Cell	mouse	Intestinal_crypt_epithelium	Paneth cells	Alg10b	ALG10B	3857	0.065107	TRUE	9.90979e-16	expressed		364.01+/-122.18			-0.0538604	-2.1557	0.607595	<70%	0.68686	<70%
Tissue & Cell	mouse	Pancreas	Acinar cells	Alg10b	ALG10B	6369	0.0668072	TRUE	5.82024e-14	expressed		615.76+/-205.74			-0.0667898	-2.23532	0.536709	<60%	0.606544	<70%
Tissue & Cell	mouse	Pancreatic_progenitor_cells	Delta cells	Alg10b	ALG10B	567	0.0591468	TRUE	5.25551e-11	expressed		48.91+/-16.68			-0.0683964	-2.0789	0.650633	<70%	0.752929	<80%
Tissue & Cell	human	Trachea	macrophage	ALG10B	ALG10B	541	0.0193431	TRUE	2.14062e-07	expressed	20	16.39+/-6.6	0.0208377	stable	-0.0702202	-3.24296	0.320175	<40%	0.0108707	<10%
Tissue & Cell	human	Bone_Marrow	CD4-positive, alpha-beta T cell	ALG10B	ALG10B	2025	0.0193147	TRUE	5.16905e-13	expressed	49	61.25+/-24.68	0.03404	stable	-0.0716884	-3.06119	0.434211	<50%	0.0371504	<10%
Tissue & Cell	human	Tongue	vein endothelial cell	ALG10B	ALG10B	226	0.0192658	TRUE	9.84097e-06	expressed	9	6.82+/-2.75	0.00165251	stable	-0.0742254	-3.04702	0.442982	<50%	0.0397889	<10%
Tissue & Cell	mouse	Hippocampus	Unknown	Alg10b	ALG10B	6837	0.0791195	TRUE	2.81903e-14	expressed		774.01+/-250.58			-0.0752722	-2.03517	0.5375	<60%	0.786385	<80%
Tissue & Cell	mouse	Macrophage_from_E14.5	Erythroid-like and erythroid precursor cells	Alg10b	ALG10B	725	0.060369	TRUE	1.14674e-11	expressed		63.75+/-21.67			-0.0759616	-2.76811	0.207595	<30%	0.147441	<20%
Tissue & Cell	human	Spleen	type I NK T cell	ALG10B	ALG10B	1038	0.019203	TRUE	3.83927e-09	expressed	21	31.23+/-12.59	0.00134474	stable	-0.0774917	-3.17833	0.350877	<40%	0.0174142	<10%
Tissue & Cell	mouse	Thymus	T memory cells	Alg10b	ALG10B	2144	0.0635277	TRUE	1.75192e-17	expressed		197.74+/-66.65			-0.0834472	-2.20101	0.559494	<60%	0.643272	<70%
Tissue & Cell	human	Small_Intestine	B cell	ALG10B	ALG10B	519	0.0190596	TRUE	2.98708e-07	expressed	13	15.51+/-6.26	0.0813646	stable	-0.0849846	-3.08326	0.412281	<50%	0.0322955	<10%
Tissue & Cell	human	Pancreas	pancreatic acinar cell	ALG10B	ALG10B	5534	0.0190451	TRUE	2.04796e-10	expressed	408	165.24+/-66.72	3.37221e-13	unstable	-0.0857485	-2.44234	0.785088	<80%	0.404855	<50%
Tissue & Cell	mouse	Thymocytes	T cells	Alg10b	ALG10B	3105	0.062669	TRUE	1.71093e-17	expressed		282.75+/-95.52			-0.0881234	-2.26362	0.511392	<60%	0.578153	<60%
Tissue & Cell	mouse	Pulmonary_alveolar_type_ii_cells	Pulmonary alveolar type II cells	Alg10b	ALG10B	1812	0.0583536	TRUE	1.9714e-15	expressed		154.33+/-52.76			-0.0915747	-1.70481	0.837975	<90%	0.948074	<100%
Tissue & Cell	human	Trachea	secretory cell	ALG10B	ALG10B	253	0.0189165	TRUE	7.42678e-06	expressed	9	7.51+/-3.03	0.0355681	stable	-0.0925197	-3.23938	0.328947	<40%	0.0108707	<10%
Tissue & Cell	human	Tongue	basal cell	ALG10B	ALG10B	6281	0.0188993	TRUE	4.72263e-10	expressed	331	186.22+/-75.29	2.53549e-08	unstable	-0.0934319	-3.14902	0.368421	<40%	0.0211082	<10%
Tissue & Cell	mouse	Amygdala	Neuroendocrine cells	Alg10b	ALG10B	860	0.0656227	TRUE	2.22756e-12	expressed		81.77+/-27.41			-0.0975825	-1.5584	0.898734	<90%	0.977625	<100%
Tissue & Cell	human	Kidney	B cell	ALG10B	ALG10B	341	0.0188061	TRUE	2.32153e-06	expressed	7	10.06+/-4.07	0.00254207	stable	-0.0983767	-2.60115	0.719298	<80%	0.261636	<30%
Tissue & Cell	human	Bladder	bladder urothelial cell	ALG10B	ALG10B	2873	0.0187759	TRUE	4.92864e-15	expressed	145	84.67+/-34.27	1.02152e-07	unstable	-0.0999849	-3.30885	0.289474	<30%	0.00675462	<10%
Tissue & Cell	mouse	Medulla_oblongata	Oligodendrocytes	Alg10b	ALG10B	47847	0.0639121	TRUE	1.04394e-11	expressed		4437.96+/-1494.31			-0.103275	-1.59064	0.883544	<90%	0.972454	<100%
Tissue & Cell	mouse	Diencephalon	Neural stem/precursor cells	Alg10b	ALG10B	705	0.0569499	TRUE	1.99296e-11	expressed		58.69+/-20.14			-0.106247	-2.44493	0.397468	<40%	0.402111	<50%
Tissue & Cell	mouse	Mesenteric	Fibroblasts	Alg10b	ALG10B	619	0.0569914	TRUE	4.17934e-11	expressed		51.56+/-17.7			-0.107417	-1.66881	0.853165	<90%	0.956623	<100%
Tissue & Cell	mouse	Bed_nucleus_of_the_stria_terminalis	Neuroendocrine cells	Alg10b	ALG10B	942	0.0566021	TRUE	3.11251e-12	expressed		77.97+/-26.79			-0.112432	-1.4976	0.908861	<100%	0.984169	<100%
Tissue & Cell	mouse	Pancreas	Unknown	Alg10b	ALG10B	40583	0.0703766	TRUE	4.62079e-12	expressed		4119.23+/-1363.57			-0.113188	-2.57776	0.2625	<30%	0.279261	<30%
Tissue & Cell	mouse	Intestinal_epithelium	Paneth cells	Alg10b	ALG10B	1850	0.102687	TRUE	3.46109e-17	expressed		266.52+/-81.48			-0.114087	-1.82874	0.787342	<80%	0.907335	<100%
Tissue & Cell	human	Bladder	pericyte cell	ALG10B	ALG10B	708	0.0184792	TRUE	7.11788e-08	expressed	22	20.56+/-8.34	0.438583	stable	-0.115912	-3.20941	0.337719	<40%	0.0136148	<10%
Tissue & Cell	human	Lymph_Node	effector CD4-positive, alpha-beta T cell	ALG10B	ALG10B	6908	0.0184429	TRUE	9.55326e-10	expressed	147	200.25+/-81.28	0.00703952	stable	-0.117878	-3.0813	0.416667	<50%	0.0322955	<10%
Tissue & Cell	mouse	Lung	Myofibroblasts	Alg10b	ALG10B	1231	0.0564944	TRUE	3.48461e-13	expressed		101.7+/-34.95			-0.118786	-2.02414	0.678481	<70%	0.793773	<80%
Tissue & Cell	mouse	Pituitary_gland	Anterior pituitary gland cells	Alg10b	ALG10B	9585	0.0592436	TRUE	7.54843e-13	expressed		828.02+/-282.38			-0.119028	-1.91083	0.759494	<80%	0.864697	<90%
Tissue & Cell	mouse	Pancreatic_islets	Unknown	Alg10b	ALG10B	13292	0.0604224	TRUE	1.75951e-12	expressed		1169.67+/-397.59			-0.121607	-1.96888	0.6125	<70%	0.831662	<90%
Tissue & Cell	mouse	Trachea	Follicular cells	Alg10b	ALG10B	246	0.0559856	TRUE	3.26636e-09	expressed		20.15+/-6.94			-0.123324	-2.05153	0.665823	<70%	0.773509	<80%
Tissue & Cell	mouse	Whole_kidney	Intercalated cells	Alg10b	ALG10B	391	0.0556079	TRUE	4.85346e-10	expressed		31.83+/-10.97			-0.130093	-1.90226	0.762025	<80%	0.869129	<90%
Tissue & Cell	mouse	Cardiac_tissue	Cardiomyocytes	Alg10b	ALG10B	4038	0.0665715	TRUE	1.54115e-15	expressed		389.11+/-130.09			-0.136346	-1.26501	0.964557	<100%	0.995356	<100%
Tissue & Cell	mouse	Hypothalamus	Neurons	Alg10b	ALG10B	18226	0.0637051	TRUE	2.55336e-12	expressed		1685.39+/-567.81			-0.143037	-2.32562	0.481013	<50%	0.520317	<60%
Tissue & Cell	mouse	Liver	Macrophages	Alg10b	ALG10B	4028	0.0555085	TRUE	4.94754e-15	expressed		327.33+/-112.81			-0.150132	-2.09195	0.640506	<70%	0.743325	<80%
Tissue & Cell	mouse	Neo-cortex	Endothelial cells	Alg10b	ALG10B	200	0.0540651	TRUE	9.10946e-09	expressed		15.86+/-5.49			-0.15823	-1.75163	0.820253	<90%	0.934987	<100%
Tissue & Cell	human	Mammary	fibroblast of breast	ALG10B	ALG10B	2066	0.0176788	TRUE	6.28087e-13	expressed	52	57.61+/-23.55	0.288167	stable	-0.160191	-3.35952	0.27193	<30%	0.00432718	<10%
Tissue & Cell	human	Lymph_Node	plasma cell	ALG10B	ALG10B	2687	0.0176433	TRUE	4.04428e-17	expressed	127	74.78+/-30.58	1.63593e-07	unstable	-0.1622	-3.41588	0.258772	<30%	0.0028496	<10%
Tissue & Cell	mouse	Pituitary_gland	Unknown	Alg10b	ALG10B	2151	0.0691009	TRUE	9.03048e-18	expressed		214.63+/-71.28			-0.162548	-1.65219	0.8625	<90%	0.960317	<100%
Tissue & Cell	mouse	Preoptic_region_of_the_hypothalamus	Oligodendrocyte progenitor cells	Alg10b	ALG10B	957	0.0543572	TRUE	3.62828e-12	expressed		76.25+/-26.37			-0.162648	-2.28473	0.503797	<60%	0.55905	<60%
Tissue & Cell	mouse	Pancreatic_islets	Fibroblasts	Alg10b	ALG10B	9127	0.0547908	TRUE	1.06488e-12	expressed		732.68+/-253.03			-0.167723	-2.03043	0.673418	<70%	0.789974	<80%
Tissue & Cell	mouse	Aorta	Fibroblasts	Alg10b	ALG10B	516	0.0533194	TRUE	1.70279e-10	expressed		40.38+/-14			-0.172118	-2.02295	0.681013	<70%	0.794828	<80%
Tissue & Cell	human	Lung	dendritic cell	ALG10B	ALG10B	316	0.0173883	TRUE	6.15636e-06	expressed	7	8.68+/-3.56	0.0429043	stable	-0.176758	-3.26506	0.298246	<30%	0.00939314	<10%
Tissue & Cell	mouse	Bone_marrow	Hematopoietic stem cells	Alg10b	ALG10B	4184	0.0571502	TRUE	6.34204e-15	expressed		349.44+/-119.87			-0.177686	-2.29837	0.493671	<50%	0.545646	<60%
Tissue & Cell	human	Lymph_Node	type I NK T cell	ALG10B	ALG10B	3758	0.0172619	TRUE	1.10658e-11	expressed	73	102.52+/-42.07	0.00434257	stable	-0.184055	-3.1291	0.385965	<40%	0.0242744	<10%
Tissue & Cell	mouse	Stria_terminalis__brain_	Cajal-Retzius cells	Alg10b	ALG10B	727	0.0529571	TRUE	2.68748e-11	expressed		56.52+/-19.62			-0.186111	-1.54139	0.901266	<100%	0.980158	<100%
Tissue & Cell	mouse	Bone_marrow	Unknown	Alg10b	ALG10B	45131	0.0588689	TRUE	1.68071e-11	expressed		3875.58+/-1323.05			-0.186156	-2.44017	0.3125	<40%	0.406544	<50%
Tissue & Cell	human	Thymus	naive regulatory T cell	ALG10B	ALG10B	761	0.0172249	TRUE	8.37767e-08	expressed	15	20.72+/-8.51	0.00588939	stable	-0.186202	-3.31284	0.280702	<30%	0.00633245	<10%
Tissue & Cell	mouse	Hippocampus	Interneurons	Alg10b	ALG10B	4432	0.0566441	TRUE	1.22799e-14	expressed		367.08+/-126.1			-0.187557	-1.97574	0.716456	<80%	0.827863	<90%
Tissue & Cell	mouse	Hindbrain	Astrocytes	Alg10b	ALG10B	2099	0.0550944	TRUE	8.97798e-17	expressed		169.38+/-58.44			-0.189202	-2.23418	0.539241	<60%	0.60781	<70%
Tissue & Cell	mouse	Mammary_tissue	Myoepithelial cells	Alg10b	ALG10B	267	0.0520234	TRUE	3.842e-09	expressed		20.41+/-7.11			-0.196725	-2.56326	0.326582	<40%	0.28971	<30%
Tissue & Cell	mouse	Pons	Oligodendrocytes	Alg10b	ALG10B	46018	0.0591334	TRUE	1.66738e-11	expressed		3968.41+/-1353.75			-0.197212	-1.66268	0.855696	<90%	0.957889	<100%
Tissue & Cell	human	Kidney	kidney epithelial cell	ALG10B	ALG10B	8331	0.0170199	TRUE	4.36988e-09	expressed	222	224.35+/-92.28	0.90841	stable	-0.198173	-3.4518	0.241228	<30%	0.00242744	<10%
Tissue & Cell	mouse	Medulla_oblongata	Endothelial cells	Alg10b	ALG10B	2427	0.0670732	TRUE	9.64693e-21	expressed		235.52+/-78.64			-0.199051	-1.72514	0.832911	<90%	0.94248	<100%
Tissue & Cell	mouse	Heart	Pericytes	Alg10b	ALG10B	240	0.0514195	TRUE	6.33848e-09	expressed		18.15+/-6.33			-0.2084	-2.32785	0.475949	<50%	0.517995	<60%
Tissue & Cell	mouse	Cortex_1	Interneurons	Alg10b	ALG10B	2280	0.0597444	TRUE	1.98389e-18	expressed		198.52+/-67.61			-0.212323	-1.70257	0.840506	<90%	0.949235	<100%
Tissue & Cell	human	Spleen	plasma cell	ALG10B	ALG10B	3171	0.0167705	TRUE	5.05803e-13	expressed	162	84.25+/-34.74	2.06328e-09	unstable	-0.212938	-3.4907	0.210526	<30%	0.00200528	<10%
Tissue & Cell	mouse	Whole_kidney	Distal tubule cells	Alg10b	ALG10B	4900	0.0545471	TRUE	3.86781e-14	expressed		391.71+/-135.37			-0.215014	-1.41168	0.926582	<100%	0.988707	<100%
Tissue & Cell	mouse	Hippocampus	Oligodendrocytes	Alg10b	ALG10B	2159	0.0670612	TRUE	9.62113e-18	expressed		209.48+/-69.95			-0.219574	-2.16798	0.592405	<60%	0.675567	<70%
Tissue & Cell	human	Lymph_Node	macrophage	ALG10B	ALG10B	1148	0.0165436	TRUE	5.99314e-09	expressed	43	30.12+/-12.45	0.000125274	stable	-0.226556	-3.46809	0.232456	<30%	0.0023219	<10%
Tissue & Cell	human	Spleen	CD8-positive, alpha-beta memory T cell	ALG10B	ALG10B	4301	0.0165121	TRUE	8.61128e-11	expressed	76	112.66+/-46.58	0.00176194	stable	-0.228466	-3.24654	0.315789	<40%	0.0105541	<10%
Tissue & Cell	mouse	Pancreatic_progenitor_cells	Endothelial cells	Alg10b	ALG10B	217	0.0498483	TRUE	1.15105e-08	expressed		15.94+/-5.59			-0.239435	-2.46855	0.382278	<40%	0.377098	<40%
Tissue & Cell	mouse	Dura_mater	Dendritic cells	Alg10b	ALG10B	249	0.0497134	TRUE	6.8762e-09	expressed		18.24+/-6.4			-0.242145	-2.28861	0.501266	<60%	0.555145	<60%
Tissue & Cell	human	Large_Intestine	monocyte	ALG10B	ALG10B	543	0.0162665	TRUE	9.20975e-07	expressed	8	14.03+/-5.82	0.000122036	stable	-0.243448	-2.99308	0.469298	<50%	0.055409	<10%
Tissue & Cell	human	Large_Intestine	enterocyte	ALG10B	ALG10B	1464	0.0162402	TRUE	6.04129e-10	expressed	62	37.77+/-15.66	7.14071e-07	unstable	-0.245066	-3.13568	0.381579	<40%	0.0235356	<10%
Tissue & Cell	human	Prostate	epithelial cell	ALG10B	ALG10B	6848	0.0160907	TRUE	3.00413e-09	expressed	166	175.19+/-72.75	0.569274	stable	-0.254313	-3.42105	0.254386	<30%	0.0028496	<10%
Tissue & Cell	mouse	Foam_cells_from_aortas	Macrophages	Alg10b	ALG10B	208	0.0489852	TRUE	1.51976e-08	expressed		15.03+/-5.28			-0.256901	-2.42817	0.410127	<50%	0.419631	<50%
Tissue & Cell	mouse	Whole_kidney	Proximal tubule cells	Alg10b	ALG10B	16880	0.0536585	TRUE	6.76806e-12	expressed		1328.74+/-460.39			-0.260263	-1.44729	0.924051	<100%	0.986596	<100%
Tissue & Cell	mouse	Dorsal_midbrain	Purkinje neurons	Alg10b	ALG10B	217	0.0487242	TRUE	1.34155e-08	expressed		15.6+/-5.49			-0.262243	-2.1639	0.594937	<60%	0.679578	<70%
Tissue & Cell	human	Bladder	nk cell	ALG10B	ALG10B	485	0.0159284	TRUE	1.94891e-06	expressed	15	12.29+/-5.11	0.0248776	stable	-0.264454	-3.46813	0.22807	<30%	0.00221636	<10%
Tissue & Cell	human	Spleen	classical monocyte	ALG10B	ALG10B	4443	0.0158522	TRUE	1.72485e-10	expressed	120	112.12+/-46.69	0.448542	stable	-0.269246	-3.50172	0.201754	<30%	0.00200528	<10%
Tissue & Cell	mouse	Mammary_epithelial_cells	Endothelial cells	Alg10b	ALG10B	220	0.0482484	TRUE	1.35991e-08	expressed		15.67+/-5.52			-0.272055	-1.88007	0.772152	<80%	0.883061	<90%
Tissue & Cell	human	Spleen	naive thymus-derived CD4-positive, alpha-beta T cell	ALG10B	ALG10B	1261	0.0157277	TRUE	3.99118e-09	expressed	24	31.59+/-13.17	0.0156345	stable	-0.277135	-3.3102	0.285088	<30%	0.00664908	<10%
Tissue & Cell	human	Small_Intestine	small intestine goblet cell	ALG10B	ALG10B	300	0.0156999	TRUE	1.84006e-05	expressed	6	7.5+/-3.13	0.0395017	stable	-0.278906	-2.74792	0.614035	<70%	0.159472	<20%
Tissue & Cell	human	Small_Intestine	transit amplifying cell of small intestine	ALG10B	ALG10B	227	0.0156871	TRUE	5.41352e-05	expressed	10	5.67+/-2.37	5.701e-08	unstable	-0.279718	-3.26157	0.302632	<40%	0.00949868	<10%
Tissue & Cell	human	Liver	macrophage	ALG10B	ALG10B	1381	0.0156833	TRUE	1.61054e-09	expressed	32	34.51+/-14.4	0.433226	stable	-0.279961	-3.14949	0.364035	<40%	0.0211082	<10%
Tissue & Cell	mouse	Olfactory_bulb	Purkinje neurons	Alg10b	ALG10B	5599	0.0552968	TRUE	9.34304e-14	expressed		453.37+/-156.34			-0.28025	-1.88198	0.76962	<80%	0.8819	<90%
Tissue & Cell	human	Trachea	CD8-positive, alpha-beta T cell	ALG10B	ALG10B	464	0.0156611	TRUE	2.80444e-06	expressed	8	11.58+/-4.83	0.00286779	stable	-0.281374	-3.25429	0.307018	<40%	0.0098153	<10%
Tissue & Cell	mouse	Leukemic_cells	Unknown	Alg10b	ALG10B	2116	0.0500158	TRUE	1.32773e-16	expressed		155.91+/-54.61			-0.283269	-2.65819	0.225	<30%	0.222691	<30%
Tissue & Cell	human	Small_Intestine	enterocyte	ALG10B	ALG10B	942	0.0155662	TRUE	4.95546e-08	expressed	37	23.38+/-9.77	3.10598e-06	unstable	-0.287458	-2.80557	0.565789	<60%	0.128971	<20%
Tissue & Cell	human	Muscle	macrophage	ALG10B	ALG10B	1989	0.015563	TRUE	5.3681e-12	expressed	42	49.36+/-20.62	0.117517	stable	-0.287661	-3.19686	0.342105	<40%	0.0148813	<10%
Tissue & Cell	human	Uterus	macrophage	ALG10B	ALG10B	344	0.0155042	TRUE	1.17037e-05	expressed	10	8.51+/-3.56	0.0687956	stable	-0.291443	-3.40239	0.263158	<30%	0.00327177	<10%
Tissue & Cell	human	Uterus	fibroblast	ALG10B	ALG10B	3014	0.0154935	TRUE	2.10728e-13	expressed	105	74.49+/-31.14	0.000224298	stable	-0.292134	-3.5719	0.184211	<20%	0.00116095	<10%
Tissue & Cell	mouse	Bone_marrow	Plasmacytoid dendritic cells	Alg10b	ALG10B	2843	0.0477997	TRUE	2.75523e-18	expressed		200.74+/-70.79			-0.301031	-2.2064	0.556962	<60%	0.637889	<70%
Tissue & Cell	mouse	Leukocytes_from_aortas	Macrophages	Alg10b	ALG10B	2876	0.0479856	TRUE	5.03239e-18	expressed		203.81+/-71.84			-0.306904	-2.26245	0.516456	<60%	0.579208	<60%
Tissue & Cell	human	Salivary_Gland	mature NK T cell	ALG10B	ALG10B	317	0.0152616	TRUE	1.89205e-05	expressed	6	7.73+/-3.24	0.02388	stable	-0.307218	-3.25386	0.311404	<40%	0.0098153	<10%
Tissue & Cell	mouse	Prostate_basal_cells	Keratinocytes	Alg10b	ALG10B	8786	0.0475035	TRUE	2.40865e-12	expressed		616.74+/-217.71			-0.309098	-2.37713	0.435443	<50%	0.469551	<50%
Tissue & Cell	human	Prostate	T cell	ALG10B	ALG10B	586	0.0151794	TRUE	1.154e-06	expressed	9	14.22+/-5.96	0.000691003	stable	-0.312617	-3.05549	0.438596	<50%	0.0381003	<10%
Tissue & Cell	mouse	Olfactory_bulb	Endothelial cells	Alg10b	ALG10B	2051	0.0488995	TRUE	3.94152e-16	expressed		147.95+/-52			-0.314962	-2.00519	0.688608	<70%	0.807388	<90%
Tissue & Cell	mouse	Small_intestine	Enterocytes	Alg10b	ALG10B	6695	0.0488653	TRUE	6.02368e-13	expressed		482.62+/-169.64			-0.31619	-2.46493	0.38481	<40%	0.380792	<40%
Tissue & Cell	mouse	Somatosensory_cortex	Pericytes	Alg10b	ALG10B	223	0.0461324	TRUE	1.74766e-08	expressed		15.23+/-5.4			-0.316902	-2.17096	0.587342	<60%	0.671873	<70%
Tissue & Cell	mouse	Thalamus	Neurons	Alg10b	ALG10B	1907	0.0482066	TRUE	2.55959e-15	expressed		135.73+/-47.81			-0.318317	-2.40497	0.427848	<50%	0.441794	<50%
Tissue & Cell	human	Eye	conjunctival epithelial cell	ALG10B	ALG10B	4587	0.0150745	TRUE	3.70463e-10	expressed	177	110.58+/-46.45	2.19535e-06	unstable	-0.319549	-3.47907	0.223684	<30%	0.00200528	<10%
Tissue & Cell	mouse	Somatosensory_cortex	Neurons	Alg10b	ALG10B	1810	0.0468481	TRUE	8.7422e-15	expressed		125.4+/-44.36			-0.323553	-2.377	0.440506	<50%	0.469657	<50%
Tissue & Cell	mouse	Lung	Pulmonary alveolar type II cells	Alg10b	ALG10B	12790	0.0495141	TRUE	5.98349e-12	expressed		933.5+/-327.48			-0.324982	-1.86886	0.779747	<80%	0.888338	<90%
Tissue & Cell	mouse	Dentate_gyrus	Neurons	Alg10b	ALG10B	483	0.0457374	TRUE	6.64609e-10	expressed		32.72+/-11.61			-0.325502	-2.40702	0.425316	<50%	0.440106	<50%
Tissue & Cell	mouse	Trachea	Clara cells	Alg10b	ALG10B	202	0.0456778	TRUE	2.71867e-08	expressed		13.67+/-4.85			-0.326805	-1.97992	0.713924	<80%	0.824591	<90%
Tissue & Cell	mouse	Prostate_basal_cells	Endothelial cells	Alg10b	ALG10B	691	0.0456593	TRUE	9.87413e-11	expressed		46.73+/-16.59			-0.327211	-2.2415	0.534177	<60%	0.598945	<60%
Tissue & Cell	mouse	ES-derived_embryoid_body	Unknown	Alg10b	ALG10B	9568	0.0475667	TRUE	3.24907e-12	expressed		672.47+/-237.34			-0.330409	-2.52873	0.2875	<30%	0.322005	<40%
Tissue & Cell	mouse	Colon	Macrophages	Alg10b	ALG10B	8114	0.0484697	TRUE	1.53709e-12	expressed		580.46+/-204.28			-0.333391	-2.18863	0.567089	<60%	0.655831	<70%
Tissue & Cell	human	Uterus	endothelial cell	ALG10B	ALG10B	2077	0.0148355	TRUE	2.60271e-12	expressed	67	49.35+/-20.79	0.000908325	stable	-0.335533	-3.4478	0.25	<30%	0.00253298	<10%
[truncated: 154,515 more rows]
