# Supplementary material for: Applying transcriptomics to studyglycosylation at the cell type level
Source: iScience. 2022 May 18;25(6):104419. doi: 10.1016/j.isci.2022.104419 (PMC9156939; doi:10.1016/j.isci.2022.104419)
Supplement: Table S4. SRA descriptions of data sources, related to Figure 3 [file mmc5.xlsx]

## Sheet: Single Cell Datasets
Taxon	Dataset	Metadata	Link	Description	DOI	Database
mouse	SRA585365	NA	www.ncbi.nlm.nih.gov/sra/?term=SRA585365	pancreas	10.1038/s41467-018-06176-3	PanglaoDB
mouse	SRA635314	NA	www.ncbi.nlm.nih.gov/sra/?term=SRA635314	whole kidney	10.1126/science.aar2131	PanglaoDB
mouse	SRA658915	NA	www.ncbi.nlm.nih.gov/sra/?term=SRA658915	heart	10.1158/0008-5472.CAN-17-2728	PanglaoDB
mouse	SRA508949	NA	www.ncbi.nlm.nih.gov/sra/?term=SRA508949	small intestine	10.1038/nature22313	PanglaoDB
mouse	SRA611634	NA	www.ncbi.nlm.nih.gov/sra/?term=SRA611634	lung	10.1016/j.celrep.2018.03.010	PanglaoDB
human	SRA550660	NA	www.ncbi.nlm.nih.gov/sra/?term=SRA550660	pbmc	10.1038/nbt.4042	PanglaoDB
human	SRA701877	NA	www.ncbi.nlm.nih.gov/sra/?term=SRA701877	pancreatic islets	10.2337/db18-0365	PanglaoDB
human	SRA716608	NA	www.ncbi.nlm.nih.gov/sra/?term=SRA716608	liver	10.1038/s41467-018-06318-7	PanglaoDB
human	SRA728025	NA	www.ncbi.nlm.nih.gov/sra/?term=SRA728025	colon	10.1038/s41586-019-0992-y	PanglaoDB
human	SRA691388	NA	www.ncbi.nlm.nih.gov/sra/?term=SRA691388	breast epithelium	10.1038/s41467-018-04334-1	PanglaoDB
human	SRA729910	NA	www.ncbi.nlm.nih.gov/sra/?term=SRA729910	lung airway epithelium	10.1172/jci.insight.122211	PanglaoDB
human	SRA795539	NA	www.ncbi.nlm.nih.gov/sra/?term=SRA795539	spleen	10.1016/j.stem.2019.03.004	PanglaoDB
human	SRA782908	NA	www.ncbi.nlm.nih.gov/sra/?term=SRA782908	placenta decidua	NA	PanglaoDB
mouse	SRA797009	NA	www.ncbi.nlm.nih.gov/sra/?term=SRA797009	spleen	10.1038/s41586-018-0806-7	PanglaoDB
mouse	SRA837885	NA	www.ncbi.nlm.nih.gov/sra/?term=SRA837885	lung	10.1016/j.immuni.2019.02.002	PanglaoDB
mouse	SRA675945	NA	www.ncbi.nlm.nih.gov/sra/?term=SRA675945	hippocampus	10.1016/j.neuron.2018.08.030	PanglaoDB
mouse	SRA694785	NA	www.ncbi.nlm.nih.gov/sra/?term=SRA694785	hypothalamus	10.1126/science.aau5324	PanglaoDB
mouse	SRA800102	NA	www.ncbi.nlm.nih.gov/sra/?term=SRA800102	olfactory bulb	10.1016/j.celrep.2018.11.034	PanglaoDB
mouse	SRA850127	NA	www.ncbi.nlm.nih.gov/sra/?term=SRA850127	hypothalamus	10.3389/fnins.2019.00240	PanglaoDB
mouse	SRA850958	NA	www.ncbi.nlm.nih.gov/sra/?term=SRA850958	stria terminalus	10.1016/j.cell.2019.05.006	PanglaoDB
mouse	activated-fibroblasts-mouse-lung-10XV2.loom	Lung_Fibroblasts 2021-04-08 10.21.tsv	data.humancellatlas.org/explore/projects/b4a7d12f-6c2f-40a3-9e35-9756997857e3	Defining the Activated Fibroblast Population in Lung Fibrosis Using Single Cell Sequencing	10.1165/rcmb.2018-0313oc	Human cell atlas
human	pulmonary-fibrosis-human-lung-10XV2.loom	PulmonaryFibrosisGSE135893 2021-04-08 10.16.tsv	data.humancellatlas.org/explore/projects/c1a9a93d-d9de-4e65-9619-a9cec1052eaa	Single-cell RNA-sequencing reveals profibrotic roles of distinct epithelial and mesenchymal lineages in pulmonary fibrosis	10.1126/sciadv.aba1972	Human cell atlas
human	wong-retina-human-eye-10XV2.loom	WongAdultRetina 2021-04-07 10.04.tsv	data.humancellatlas.org/explore/projects/8185730f-4113-40d3-9cc3-929271784c2b	A single-cell transcriptome atlas of the adult human retina	10.15252/embj.2018100811	Human cell atlas
human	fetal-maternal-human-blood-10XV2.loom	Fetal_Maternal Interface 2021-04-07 10.05.tsv	data.humancellatlas.org/explore/projects/f83165c5-e2ea-4d15-a5cf-33f3550bffde	Reconstructing the human first trimester fetal-maternal interface using single cell transcriptomics	10.1038/s41586-018-0698-6	Human cell atlas
human	E-HCAD-6-quantification-raw-files.zip	E-HCAD-6.clusters.tsv	www.ebi.ac.uk/gxa/sc/experiments/E-HCAD-6	Profiling of CD34+ cells from human bone marrow to understand hematopoiesis	10.1038/s41587-019-0068-4	Ebi expression atlas
human	E-HCAD-9-quantification-raw-files.zip	E-HCAD-9.clusters.tsv	www.ebi.ac.uk/gxa/sc/experiments/E-HCAD-9	Dissecting the human liver cellular landscape by single cell RNA-seq reveals novel intrahepatic monocyte/macrophage populations	10.1038/s41467-018-06318-7	Ebi expression atlas
human	E-HCAD-10-quantification-raw-files.zip	E-HCAD-10.clusters.tsv	www.ebi.ac.uk/gxa/sc/experiments/E-HCAD-10	Spatio-temporal immune zonation of the human kidney	10.1126/science.aat5031	Ebi expression atlas
human	E-HCAD-13-quantification-raw-files.zip	E-HCAD-13.clusters.tsv	www.ebi.ac.uk/gxa/sc/experiments/E-HCAD-13	Single cell profiling of human induced dendritic cells generated by direct reprogramming of embryonic fibroblasts	NA	Ebi expression atlas
human	E-MTAB-6701-quantification-raw-files.zip	E-HCAD-6701.clusters.tsv	www.ebi.ac.uk/gxa/sc/experiments/E-MTAB-6701	Reconstructing the human first trimester fetal-maternal interface using single cell transcriptomics - 10x data	10.1038/s41586-018-0698-6	Ebi expression atlas
mouse	E-HCAD-16-quantification-raw-files.zip	E-HCAD-16.clusters.tsv	www.ebi.ac.uk/gxa/sc/experiments/E-HCAD-16	Transcriptomic Profiling of the Developing Cardiac Conduction System at Single-Cell Resolution	10.1161/circresaha.118.314578	Ebi expression atlas
mouse	E-HCAD-17-quantification-raw-files.zip	E-HCAD-17.clusters.tsv	www.ebi.ac.uk/gxa/sc/experiments/E-HCAD-17	A Cellular Atlas of Pitx2-Dependent Cardiac Development	10.1242/dev.180398	Ebi expression atlas
human	pbmc33k_filtered_gene_bc_matrices	NA	support.10xgenomics.com/single-cell-gene-expression/datasets/1.1.0/pbmc33k	33k PBMCs from a Healthy Donor	NA	Chromium10x
human	pbmc3k_filtered_gene_bc_matrices	NA	support.10xgenomics.com/single-cell-gene-expression/datasets/1.1.0/pbmc3k	3k PBMCs from a Healthy Donor	NA	Chromium10x
human	pbmc6k_filtered_gene_bc_matrices	NA	support.10xgenomics.com/single-cell-gene-expression/datasets/1.1.0/pbmc6k	6k PBMCs from a Healthy Donor	NA	Chromium10x
